# Supplementary material for: Reproducibility of methodological radiomics score (METRICS): an intra- and inter-rater reliability study endorsed by EuSoMII
Source: Eur Radiol. 2025 Feb 19;35(8):4533–45. doi: 10.1007/s00330-025-11443-1 (PMC12226626; doi:10.1007/s00330-025-11443-1)
Supplement: Supplementary file 1 — Supplement S1_group 1_and_group_2_rawdata [file 330_2025_11443_MOESM1_ESM.xlsx]

## Sheet: g1_exp1
Item#1	Item#2	Item#3	Item#4	Item#5	Item#6	Item#7	Condition#1	Condition#2	Item#8	Item#9	Item#10	Condition#3	Item#11	Item#12	Item#13	Condition#4	Condition#5	Item#14	Item#15	Item#16	Item#17	Item#18	Item#19	Item#20	Item#21	Item#22	Item#23	Item#24	Item#25	Item#26	Item#27	Item#28	Item#29	Item#30	Total METRICS score:	? Quality category:
no	yes	yes	no	yes	yes	no	yes	no	no	n/a	no	yes	yes	yes	no	yes	no	no	yes	yes	n/a	yes	no	yes	yes	no	yes	no	yes	yes	no	yes	no	no	0.6	Good
yes	yes	no	yes	yes	yes	no	yes	no	no	n/a	no	no	no	n/a	no	yes	no	no	no	yes	n/a	no	no	yes	no	no	no	no	no	yes	yes	no	yes	no	0.445	Moderate
no	yes	yes	no	no	yes	no	yes	no	no	n/a	no	yes	yes	yes	yes	yes	no	no	yes	no	n/a	yes	no	yes	yes	yes	no	no	yes	yes	no	no	no	no	0.58	Moderate
yes	yes	yes	yes	yes	no	no	yes	no	yes	n/a	no	yes	yes	yes	yes	yes	yes	no	yes	no	no	yes	no	yes	yes	no	yes	yes	yes	yes	yes	yes	yes	yes	0.794	Good
no	yes	yes	no	no	yes	no	yes	no	yes	n/a	no	yes	yes	yes	yes	yes	yes	no	yes	no	no	no	yes	yes	yes	yes	yes	no	yes	no	no	no	no	no	0.545	Moderate
no	yes	yes	no	yes	yes	no	yes	no	no	n/a	no	yes	no	yes	yes	yes	yes	yes	no	no	no	no	yes	yes	yes	no	yes	yes	no	yes	yes	no	yes	yes	0.602	Good
no	yes	no	no	no	yes	no	no	no	n/a	n/a	n/a	no	no	n/a	no	yes	yes	no	no	no	no	no	no	no	yes	no	no	no	yes	no	no	yes	no	no	0.184	Very low
yes	yes	yes	yes	no	yes	yes	yes	no	no	n/a	yes	yes	yes	yes	yes	yes	yes	no	yes	yes	no	no	no	yes	yes	yes	no	yes	yes	yes	yes	yes	no	no	0.775	Good
no	no	no	no	no	yes	yes	yes	no	yes	n/a	no	yes	yes	yes	yes	yes	yes	yes	yes	no	no	yes	no	yes	yes	no	yes	yes	no	yes	no	yes	yes	yes	0.513	Moderate
no	yes	yes	no	no	yes	no	yes	no	yes	n/a	no	yes	yes	yes	no	yes	no	no	yes	no	n/a	yes	no	yes	yes	yes	yes	yes	yes	yes	no	yes	no	no	0.622	Good
no	yes	yes	no	no	yes	yes	yes	no	no	n/a	no	yes	no	yes	yes	yes	no	no	no	no	n/a	no	no	no	yes	no	no	no	no	no	no	no	no	no	0.349	Low
no	yes	yes	no	no	yes	no	yes	no	no	n/a	no	yes	yes	yes	yes	yes	no	no	yes	no	n/a	yes	no	yes	yes	yes	yes	no	no	yes	no	yes	no	no	0.582	Moderate
no	yes	yes	yes	no	yes	yes	yes	no	no	n/a	no	no	yes	n/a	yes	yes	no	no	yes	no	n/a	yes	yes	yes	yes	yes	no	yes	yes	yes	yes	yes	no	no	0.797	Good
yes	yes	yes	yes	yes	yes	no	yes	no	no	n/a	no	yes	no	yes	no	yes	no	no	yes	no	n/a	no	no	yes	yes	yes	no	yes	no	no	yes	yes	yes	yes	0.598	Moderate
no	yes	no	yes	no	no	no	yes	yes	no	no	no	no	yes	n/a	no	yes	yes	no	no	no	no	no	no	yes	no	no	yes	yes	no	yes	yes	yes	yes	yes	0.403	Moderate
no	yes	no	no	no	yes	no	yes	no	yes	n/a	yes	yes	yes	yes	no	yes	no	no	yes	no	n/a	yes	no	yes	yes	no	yes	yes	yes	yes	no	no	no	no	0.512	Moderate
no	yes	yes	yes	no	no	no	yes	yes	yes	yes	no	yes	no	yes	no	yes	yes	yes	yes	no	no	yes	no	yes	yes	no	yes	yes	yes	yes	yes	yes	no	no	0.634	Good
no	yes	yes	yes	yes	yes	no	yes	yes	yes	no	no	yes	yes	yes	no	yes	no	yes	yes	no	n/a	yes	no	yes	yes	yes	yes	yes	no	yes	no	yes	no	no	0.685	Good
no	yes	yes	no	no	yes	no	yes	no	yes	n/a	no	yes	yes	yes	no	yes	no	yes	yes	no	n/a	yes	yes	yes	yes	yes	no	yes	no	yes	no	yes	no	no	0.644	Good
no	yes	yes	yes	no	yes	yes	yes	no	yes	n/a	yes	no	no	n/a	yes	yes	no	yes	yes	yes	n/a	no	no	yes	yes	yes	yes	no	yes	yes	no	yes	no	no	0.636	Good
no	yes	yes	no	no	yes	no	yes	no	yes	n/a	no	yes	yes	yes	yes	yes	no	yes	yes	no	n/a	yes	no	yes	yes	yes	no	no	no	yes	no	no	no	no	0.618	Good
no	yes	yes	no	no	yes	no	yes	no	yes	n/a	no	yes	yes	yes	yes	yes	no	yes	yes	no	n/a	yes	no	yes	yes	yes	no	yes	no	yes	no	yes	no	no	0.656	Good
no	yes	yes	yes	no	yes	no	yes	no	yes	n/a	no	yes	yes	yes	yes	yes	no	yes	yes	no	n/a	yes	yes	yes	yes	yes	no	yes	yes	yes	no	yes	yes	yes	0.767	Good
yes	yes	yes	yes	no	yes	yes	yes	no	no	n/a	no	yes	yes	yes	no	yes	no	yes	yes	no	n/a	no	no	yes	yes	yes	yes	yes	no	no	no	yes	no	no	0.603	Good
yes	no	no	yes	no	yes	yes	no	no	n/a	n/a	n/a	no	no	n/a	no	yes	no	yes	yes	no	n/a	yes	no	yes	yes	no	no	yes	yes	no	no	no	no	no	0.407	Moderate
no	yes	yes	yes	no	yes	no	yes	no	no	n/a	no	no	yes	n/a	no	yes	yes	no	yes	no	no	yes	no	yes	yes	no	no	no	no	yes	yes	yes	yes	yes	0.622	Good
no	yes	no	no	no	yes	no	yes	no	no	n/a	no	yes	no	yes	no	yes	no	yes	yes	no	n/a	no	no	yes	yes	no	no	yes	yes	yes	no	no	no	no	0.346	Low
no	yes	no	no	no	yes	no	yes	no	no	n/a	no	yes	no	yes	no	yes	no	no	yes	no	n/a	yes	no	yes	yes	yes	no	no	no	yes	no	no	no	no	0.357	Low
no	yes	yes	yes	yes	yes	yes	yes	no	no	n/a	yes	yes	no	yes	no	yes	no	yes	yes	no	n/a	no	no	yes	yes	no	yes	yes	yes	yes	yes	yes	no	no	0.659	Good
no	yes	yes	no	no	yes	no	yes	no	yes	n/a	no	yes	yes	yes	no	yes	yes	yes	yes	yes	no	yes	no	yes	yes	no	no	yes	yes	yes	no	yes	no	no	0.631	Good
no	yes	yes	no	yes	yes	yes	no	no	n/a	n/a	n/a	yes	yes	yes	yes	yes	yes	yes	no	no	no	no	yes	yes	yes	yes	no	yes	yes	yes	no	yes	no	no	0.665	Good
no	yes	no	yes	yes	yes	no	yes	yes	yes	no	no	no	yes	n/a	yes	yes	no	yes	yes	yes	n/a	no	no	yes	yes	no	no	yes	yes	yes	no	yes	yes	yes	0.594	Moderate
no	yes	yes	no	yes	yes	yes	yes	no	no	n/a	no	yes	no	yes	yes	yes	no	yes	yes	no	n/a	yes	no	yes	yes	no	no	yes	no	yes	no	no	no	no	0.591	Moderate
no	yes	yes	no	yes	yes	no	yes	no	no	n/a	no	yes	yes	yes	yes	yes	no	no	yes	yes	n/a	yes	yes	yes	yes	yes	no	yes	no	yes	no	no	no	no	0.685	Good

## Sheet: g1_exp2
Item#1	Item#2	Item#3	Item#4	Item#5	Item#6	Item#7	Condition#1	Condition#2	Item#8	Item#9	Item#10	Condition#3	Item#11	Item#12	Item#13	Condition#4	Condition#5	Item#14	Item#15	Item#16	Item#17	Item#18	Item#19	Item#20	Item#21	Item#22	Item#23	Item#24	Item#25	Item#26	Item#27	Item#28	Item#29	Item#30	Total METRICS score:	? Quality category:
no	yes	yes	no	yes	yes	no	yes	no	no	n/a	no	yes	no	yes	no	yes	no	yes	yes	yes	n/a	yes	yes	yes	yes	no	no	no	no	yes	no	yes	no	no	0.557	Moderate
yes	yes	yes	no	yes	yes	yes	yes	no	no	n/a	yes	yes	yes	yes	no	yes	no	yes	no	yes	n/a	no	no	no	no	no	no	no	no	yes	no	no	yes	yes	0.534	Moderate
no	no	yes	no	yes	yes	no	yes	no	yes	n/a	yes	yes	yes	yes	no	yes	no	yes	yes	yes	n/a	yes	yes	yes	yes	yes	yes	yes	yes	yes	no	yes	no	no	0.671	Good
yes	yes	yes	yes	yes	no	yes	yes	no	no	n/a	no	yes	yes	yes	yes	yes	no	yes	yes	yes	n/a	yes	yes	yes	yes	yes	yes	no	no	yes	no	yes	yes	no	0.772	Good
no	yes	yes	no	yes	yes	no	yes	no	yes	n/a	no	yes	yes	yes	yes	yes	no	yes	yes	yes	n/a	yes	yes	yes	yes	yes	no	no	no	yes	no	no	no	no	0.711	Good
no	yes	yes	yes	yes	yes	yes	yes	yes	yes	yes	no	yes	yes	yes	yes	yes	yes	yes	yes	yes	yes	yes	yes	yes	yes	no	yes	yes	no	yes	no	no	yes	yes	0.834	Excellent
no	yes	yes	no	yes	yes	yes	no	no	n/a	n/a	n/a	yes	yes	yes	no	yes	yes	yes	yes	no	no	no	no	yes	yes	yes	no	no	no	yes	no	yes	no	no	0.56	Moderate
no	yes	yes	yes	yes	yes	yes	yes	no	no	n/a	yes	yes	no	yes	no	yes	no	yes	yes	yes	n/a	yes	yes	yes	yes	yes	no	no	no	yes	no	yes	no	no	0.663	Good
no	yes	yes	no	yes	no	no	yes	no	no	n/a	no	yes	yes	no	no	yes	no	yes	yes	yes	n/a	yes	yes	yes	yes	yes	no	no	no	yes	no	yes	no	no	0.562	Moderate
no	yes	yes	no	yes	yes	yes	yes	no	yes	n/a	no	yes	yes	yes	no	yes	no	yes	yes	no	n/a	yes	yes	yes	yes	no	yes	yes	yes	no	no	yes	no	no	0.678	Good
no	yes	yes	no	yes	yes	yes	yes	no	no	n/a	no	yes	yes	yes	no	yes	no	no	no	yes	n/a	yes	no	yes	yes	yes	yes	no	yes	no	no	no	no	no	0.581	Moderate
no	yes	yes	no	no	no	no	yes	no	yes	n/a	no	no	yes	n/a	yes	yes	no	yes	yes	yes	n/a	yes	yes	yes	yes	yes	yes	no	no	yes	no	yes	no	no	0.643	Good
no	yes	yes	yes	yes	yes	yes	yes	no	yes	n/a	yes	no	no	n/a	no	yes	no	yes	yes	yes	n/a	yes	yes	yes	yes	yes	yes	yes	yes	yes	yes	yes	no	no	0.832	Excellent
yes	yes	yes	yes	yes	yes	yes	yes	no	yes	n/a	no	yes	no	yes	yes	yes	no	yes	yes	yes	n/a	yes	yes	yes	yes	yes	yes	yes	yes	yes	yes	yes	yes	yes	0.923	Excellent
no	yes	yes	yes	yes	yes	yes	yes	yes	yes	no	no	yes	yes	yes	no	yes	no	no	no	no	n/a	yes	yes	yes	yes	no	yes	yes	no	yes	yes	yes	yes	no	0.771	Good
no	yes	yes	no	yes	yes	yes	yes	no	yes	n/a	yes	yes	yes	yes	yes	yes	no	yes	yes	yes	n/a	yes	no	yes	yes	no	yes	yes	no	yes	no	yes	no	no	0.754	Good
no	yes	yes	yes	yes	yes	yes	yes	yes	yes	yes	yes	yes	yes	yes	no	yes	no	yes	yes	yes	n/a	yes	yes	yes	yes	no	yes	no	no	yes	yes	yes	no	no	0.839	Excellent
no	yes	yes	yes	yes	yes	yes	yes	no	yes	n/a	no	yes	yes	yes	yes	yes	no	yes	yes	yes	n/a	yes	yes	yes	yes	yes	yes	no	no	yes	no	no	no	no	0.799	Good
no	yes	yes	no	yes	yes	yes	yes	no	yes	n/a	no	yes	yes	yes	yes	yes	no	yes	yes	yes	n/a	yes	yes	yes	yes	yes	yes	yes	no	yes	no	yes	no	no	0.792	Good
no	yes	yes	yes	yes	yes	yes	yes	no	yes	n/a	no	yes	no	no	yes	yes	no	yes	yes	yes	n/a	yes	yes	yes	yes	yes	yes	yes	no	yes	yes	yes	no	no	0.818	Excellent
no	yes	yes	no	yes	yes	yes	yes	no	yes	n/a	no	yes	yes	yes	yes	yes	no	yes	yes	yes	n/a	yes	yes	yes	yes	yes	yes	yes	no	yes	no	no	no	no	0.784	Good
no	yes	yes	no	yes	yes	yes	yes	no	yes	n/a	yes	yes	yes	yes	yes	yes	no	yes	yes	yes	n/a	yes	yes	yes	yes	yes	yes	no	no	yes	no	yes	no	no	0.773	Good
no	yes	yes	yes	yes	yes	yes	yes	no	yes	n/a	no	yes	yes	yes	yes	yes	no	yes	yes	yes	n/a	yes	yes	yes	yes	yes	yes	yes	no	yes	no	yes	no	no	0.838	Excellent
no	yes	yes	yes	yes	no	no	yes	no	yes	n/a	yes	yes	yes	yes	yes	yes	no	yes	yes	yes	n/a	yes	yes	yes	yes	yes	yes	yes	no	yes	no	yes	no	no	0.773	Good
yes	yes	yes	no	no	yes	yes	yes	no	yes	n/a	no	yes	yes	yes	yes	yes	no	yes	yes	no	n/a	yes	no	yes	yes	no	no	no	no	yes	no	yes	no	no	0.676	Good
no	yes	yes	yes	yes	yes	yes	yes	no	yes	n/a	no	yes	yes	yes	yes	yes	no	yes	yes	yes	n/a	yes	yes	yes	yes	no	yes	no	no	yes	yes	yes	no	no	0.867	Excellent
no	yes	yes	no	yes	yes	no	yes	no	no	n/a	no	yes	yes	no	no	yes	no	yes	yes	no	n/a	no	no	yes	yes	no	yes	no	no	no	no	no	no	no	0.429	Moderate
no	yes	yes	no	yes	yes	yes	yes	no	yes	n/a	no	yes	no	yes	yes	yes	no	yes	yes	yes	n/a	yes	yes	yes	yes	yes	yes	no	no	yes	no	yes	no	no	0.696	Good
yes	yes	yes	yes	yes	yes	yes	yes	no	yes	n/a	yes	yes	no	yes	no	yes	no	yes	yes	yes	n/a	yes	no	yes	yes	yes	yes	yes	yes	yes	yes	yes	no	no	0.845	Excellent
no	yes	yes	no	yes	yes	yes	yes	no	no	n/a	no	yes	yes	yes	yes	yes	no	yes	yes	yes	n/a	yes	yes	yes	yes	no	no	yes	yes	yes	no	no	no	no	0.737	Good
no	yes	yes	no	no	yes	yes	yes	yes	yes	yes	yes	yes	yes	yes	yes	yes	yes	yes	yes	yes	yes	yes	yes	yes	yes	yes	no	no	no	yes	no	yes	no	no	0.742	Good
yes	yes	yes	yes	yes	yes	yes	yes	yes	yes	no	no	yes	yes	yes	yes	yes	no	yes	yes	yes	n/a	yes	yes	yes	yes	no	no	no	no	yes	no	yes	yes	no	0.804	Excellent
no	yes	yes	no	yes	yes	yes	yes	no	yes	n/a	no	yes	no	yes	yes	yes	no	yes	yes	yes	n/a	yes	yes	yes	yes	no	no	no	no	yes	no	no	no	no	0.658	Good
no	yes	yes	no	yes	yes	yes	yes	no	yes	n/a	no	yes	yes	yes	yes	yes	no	yes	yes	yes	n/a	yes	yes	yes	yes	yes	no	yes	no	yes	no	no	no	no	0.772	Good

## Sheet: g1_exp3
Item#1	Item#2	Item#3	Item#4	Item#5	Item#6	Item#7	Condition#1	Condition#2	Item#8	Item#9	Item#10	Condition#3	Item#11	Item#12	Item#13	Condition#4	Condition#5	Item#14	Item#15	Item#16	Item#17	Item#18	Item#19	Item#20	Item#21	Item#22	Item#23	Item#24	Item#25	Item#26	Item#27	Item#28	Item#29	Item#30	Total METRICS score:	? Quality category:
no	yes	no	no	yes	yes	no	yes	no	yes	n/a	no	yes	yes	yes	yes	yes	no	no	yes	yes	n/a	yes	yes	yes	yes	no	no	no	no	yes	no	no	no	no	0.575	Moderate
yes	yes	yes	yes	yes	yes	no	yes	no	no	n/a	no	yes	no	yes	no	yes	no	no	yes	no	n/a	yes	no	yes	no	no	yes	no	no	yes	yes	no	yes	no	0.623	Good
no	yes	yes	no	yes	yes	no	yes	no	yes	n/a	yes	yes	yes	yes	yes	yes	no	no	yes	yes	n/a	yes	yes	yes	yes	yes	yes	yes	no	yes	no	no	no	no	0.744	Good
yes	yes	yes	no	no	no	yes	yes	no	no	n/a	no	yes	no	yes	yes	yes	no	no	yes	yes	n/a	yes	yes	yes	no	no	yes	yes	no	yes	no	no	yes	no	0.59	Moderate
no	yes	no	no	yes	yes	yes	yes	no	yes	n/a	no	yes	yes	yes	yes	yes	no	yes	yes	no	n/a	yes	no	yes	yes	yes	yes	yes	no	yes	no	no	no	no	0.625	Good
no	yes	yes	yes	yes	yes	no	yes	yes	yes	yes	yes	yes	no	yes	yes	no	no	n/a	n/a	n/a	n/a	yes	yes	yes	yes	no	yes	yes	no	yes	yes	no	yes	yes	0.812	Excellent
no	yes	yes	no	yes	yes	no	yes	no	no	n/a	yes	yes	no	yes	yes	yes	no	no	yes	no	n/a	no	no	yes	yes	no	yes	no	no	no	no	no	no	no	0.431	Moderate
no	yes	no	no	yes	yes	no	yes	no	no	n/a	no	yes	yes	no	yes	yes	no	no	yes	yes	n/a	yes	yes	yes	yes	yes	no	yes	no	yes	no	no	no	no	0.557	Moderate
no	yes	no	no	yes	yes	no	yes	no	yes	n/a	no	yes	yes	yes	yes	yes	no	no	yes	yes	n/a	yes	yes	yes	yes	no	no	yes	no	yes	no	no	no	no	0.606	Good
no	yes	yes	no	yes	yes	no	yes	no	no	n/a	no	yes	no	no	no	yes	no	no	yes	yes	n/a	yes	no	yes	no	yes	yes	yes	no	yes	no	no	no	no	0.501	Moderate
no	yes	yes	no	yes	yes	yes	yes	no	yes	n/a	no	yes	no	yes	no	yes	no	no	yes	no	n/a	no	no	yes	yes	no	yes	no	no	no	no	no	no	no	0.441	Moderate
no	yes	no	no	yes	no	no	yes	no	no	n/a	no	yes	yes	yes	yes	yes	no	yes	yes	no	n/a	yes	yes	yes	yes	yes	yes	no	no	yes	no	no	no	no	0.515	Moderate
no	yes	yes	yes	yes	yes	yes	yes	no	no	n/a	no	yes	yes	yes	yes	yes	no	no	yes	yes	n/a	yes	yes	yes	yes	yes	yes	yes	no	yes	yes	no	no	no	0.852	Excellent
yes	yes	no	yes	yes	yes	no	yes	no	yes	n/a	yes	yes	no	yes	yes	yes	no	yes	yes	yes	n/a	yes	yes	yes	yes	yes	yes	yes	no	no	yes	yes	yes	yes	0.751	Good
no	yes	no	yes	no	no	no	yes	yes	no	no	yes	no	yes	n/a	no	no	yes	n/a	n/a	n/a	no	no	no	yes	no	no	yes	no	no	yes	yes	no	no	no	0.389	Low
no	yes	no	no	yes	yes	no	yes	no	no	n/a	no	yes	yes	yes	no	yes	no	yes	yes	yes	n/a	yes	no	yes	yes	no	yes	yes	no	yes	no	no	no	no	0.529	Moderate
no	yes	no	yes	yes	no	yes	yes	no	no	n/a	no	yes	yes	yes	yes	yes	no	yes	yes	yes	n/a	yes	yes	yes	yes	no	yes	yes	no	yes	yes	no	no	no	0.713	Good
no	yes	no	yes	yes	yes	no	yes	no	yes	n/a	no	yes	yes	yes	yes	yes	no	yes	yes	yes	n/a	yes	yes	yes	no	yes	yes	no	no	yes	no	no	no	no	0.648	Good
no	yes	no	no	yes	yes	yes	yes	no	no	n/a	no	yes	yes	yes	yes	yes	no	yes	yes	yes	n/a	no	yes	yes	no	yes	yes	no	no	no	no	no	no	no	0.496	Moderate
no	yes	no	yes	yes	yes	yes	yes	no	yes	n/a	no	yes	yes	yes	yes	yes	no	yes	yes	no	n/a	yes	yes	yes	yes	yes	yes	no	no	no	yes	no	no	no	0.711	Good
no	yes	yes	no	yes	yes	yes	yes	no	yes	n/a	no	yes	yes	yes	yes	yes	no	yes	yes	no	n/a	yes	yes	yes	yes	yes	yes	no	no	yes	no	no	no	no	0.722	Good
no	yes	yes	no	yes	yes	no	yes	no	no	n/a	no	yes	yes	yes	yes	yes	no	yes	yes	yes	n/a	yes	yes	yes	yes	yes	yes	no	no	yes	no	no	no	no	0.688	Good
no	yes	yes	yes	yes	yes	no	yes	no	no	n/a	no	yes	yes	yes	yes	yes	no	no	yes	yes	n/a	yes	yes	yes	yes	yes	yes	no	no	no	yes	no	no	yes	0.759	Good
no	yes	yes	yes	no	no	no	yes	no	no	n/a	no	yes	no	no	yes	yes	no	yes	yes	yes	n/a	no	yes	yes	no	yes	yes	no	no	no	no	no	no	no	0.434	Moderate
no	no	yes	no	no	yes	no	yes	no	no	n/a	no	yes	no	no	no	yes	no	yes	no	no	n/a	no	no	yes	no	no	yes	no	no	no	no	no	no	no	0.212	Low
no	yes	no	yes	yes	yes	yes	yes	no	no	n/a	no	yes	no	no	yes	yes	no	no	yes	yes	n/a	yes	no	yes	yes	no	yes	no	no	yes	yes	no	yes	no	0.586	Moderate
no	yes	no	no	no	no	no	yes	no	no	n/a	no	yes	yes	no	no	yes	no	yes	yes	yes	n/a	no	no	yes	yes	no	yes	no	no	no	no	no	no	no	0.288	Low
no	yes	yes	no	yes	yes	no	yes	no	no	n/a	no	yes	no	yes	yes	yes	no	no	yes	no	n/a	yes	yes	yes	yes	yes	yes	no	no	yes	no	no	no	no	0.571	Moderate
no	yes	yes	yes	yes	yes	yes	yes	no	yes	n/a	yes	yes	no	yes	yes	yes	no	yes	yes	yes	n/a	yes	yes	yes	yes	no	yes	yes	no	yes	yes	no	no	no	0.836	Excellent
no	yes	no	no	yes	yes	yes	yes	no	no	n/a	yes	yes	no	yes	yes	yes	no	yes	yes	no	n/a	yes	yes	yes	no	no	no	yes	no	yes	no	no	no	no	0.513	Moderate
no	yes	no	no	yes	yes	yes	yes	no	no	n/a	no	yes	no	yes	yes	yes	no	yes	no	no	n/a	no	yes	yes	yes	yes	no	yes	no	no	no	no	no	no	0.422	Moderate
no	yes	no	yes	no	no	no	no	no	n/a	n/a	n/a	yes	yes	yes	yes	yes	no	yes	yes	no	n/a	no	no	yes	no	no	no	no	no	no	no	no	yes	no	0.367	Low
no	yes	yes	no	yes	yes	yes	yes	no	no	n/a	yes	yes	no	yes	yes	yes	no	yes	yes	yes	n/a	yes	yes	yes	yes	no	no	no	no	yes	no	no	no	no	0.634	Good
no	yes	yes	no	yes	yes	yes	yes	no	yes	n/a	no	yes	yes	yes	yes	yes	no	yes	yes	no	n/a	yes	yes	yes	yes	yes	yes	yes	no	yes	no	no	no	no	0.753	Good

## Sheet: g2_exp1
Item#1	Item#2	Item#3	Item#4	Item#5	Item#6	Item#7	Condition#1	Condition#2	Item#8	Item#9	Item#10	Condition#3	Item#11	Item#12	Item#13	Condition#4	Condition#5	Item#14	Item#15	Item#16	Item#17	Item#18	Item#19	Item#20	Item#21	Item#22	Item#23	Item#24	Item#25	Item#26	Item#27	Item#28	Item#29	Item#30	Total METRICS score:	? Quality category:
no	yes	yes	no	yes	yes	no	yes	no	yes	n/a	no	yes	yes	yes	no	yes	no	yes	yes	yes	n/a	no	yes	yes	yes	no	yes	no	no	yes	no	no	no	no	0.599	Moderate
yes	no	yes	yes	yes	yes	no	yes	no	no	n/a	yes	yes	no	yes	no	yes	no	yes	no	no	n/a	no	no	yes	no	no	yes	no	yes	yes	yes	no	yes	no	0.514	Moderate
no	yes	yes	no	yes	yes	no	yes	no	yes	n/a	yes	yes	yes	yes	yes	yes	no	yes	yes	no	n/a	yes	no	yes	yes	yes	yes	no	yes	yes	no	no	no	no	0.69	Good
yes	yes	yes	yes	yes	yes	yes	yes	no	no	n/a	yes	yes	yes	yes	yes	yes	no	yes	yes	yes	n/a	yes	yes	yes	yes	no	yes	yes	yes	yes	no	no	no	no	0.845	Excellent
no	yes	yes	no	yes	yes	no	yes	no	yes	n/a	no	yes	yes	yes	yes	yes	no	yes	yes	yes	n/a	yes	yes	yes	yes	yes	yes	yes	yes	yes	no	no	no	no	0.772	Good
no	yes	yes	yes	yes	yes	yes	yes	yes	yes	yes	no	yes	yes	yes	yes	yes	no	yes	yes	yes	n/a	yes	yes	yes	yes	no	yes	no	no	yes	yes	no	yes	yes	0.878	Excellent
no	yes	yes	no	no	yes	yes	yes	no	no	n/a	no	yes	no	yes	yes	yes	no	yes	no	no	n/a	no	no	no	no	no	yes	no	no	no	no	no	no	no	0.358	Low
no	yes	yes	yes	yes	yes	no	yes	no	yes	n/a	yes	yes	yes	yes	no	yes	no	yes	no	no	n/a	yes	yes	no	yes	yes	no	yes	no	yes	no	no	no	no	0.666	Good
no	yes	yes	no	yes	no	yes	yes	no	no	n/a	no	yes	yes	yes	yes	yes	no	no	no	yes	n/a	yes	yes	yes	yes	no	no	yes	yes	yes	no	no	yes	no	0.657	Good
no	yes	yes	no	yes	yes	no	yes	no	yes	n/a	no	yes	yes	yes	yes	yes	no	yes	yes	yes	n/a	yes	yes	yes	yes	yes	yes	yes	yes	yes	no	no	no	no	0.772	Good
no	yes	yes	no	yes	yes	yes	yes	no	yes	n/a	no	yes	yes	yes	yes	yes	no	no	no	yes	n/a	no	no	yes	yes	no	yes	no	no	no	no	no	no	no	0.56	Moderate
no	yes	yes	no	yes	yes	no	yes	no	yes	n/a	no	yes	yes	yes	yes	yes	no	yes	yes	yes	n/a	yes	yes	yes	yes	yes	yes	yes	yes	yes	no	no	no	no	0.772	Good
no	yes	yes	yes	yes	yes	yes	yes	no	yes	n/a	yes	yes	yes	yes	yes	yes	no	yes	yes	yes	n/a	yes	yes	yes	yes	yes	yes	yes	yes	yes	yes	no	no	no	0.946	Excellent
yes	yes	yes	yes	yes	yes	no	yes	no	yes	n/a	no	yes	no	yes	yes	yes	no	yes	yes	yes	n/a	yes	yes	yes	yes	yes	yes	yes	yes	no	yes	yes	yes	yes	0.854	Excellent
no	yes	yes	yes	yes	yes	no	yes	yes	yes	yes	yes	yes	yes	yes	yes	yes	no	yes	no	yes	n/a	yes	yes	yes	yes	no	yes	yes	yes	yes	yes	yes	yes	yes	0.894	Excellent
no	yes	yes	no	yes	yes	yes	yes	no	yes	n/a	no	yes	yes	yes	yes	yes	no	yes	yes	yes	n/a	yes	yes	yes	yes	no	yes	yes	yes	yes	no	no	no	no	0.784	Good
no	yes	yes	yes	yes	yes	yes	yes	no	yes	n/a	yes	yes	yes	yes	yes	yes	no	yes	yes	yes	n/a	yes	yes	yes	yes	no	yes	yes	yes	yes	yes	no	no	no	0.92	Excellent
no	yes	yes	yes	yes	yes	no	yes	no	yes	n/a	no	yes	yes	yes	yes	yes	no	yes	yes	yes	n/a	yes	yes	yes	yes	yes	yes	no	yes	yes	no	no	no	no	0.787	Good
no	yes	yes	no	yes	yes	yes	yes	no	yes	n/a	no	yes	no	yes	no	yes	no	yes	yes	yes	n/a	yes	no	yes	yes	yes	yes	no	yes	yes	no	no	no	no	0.632	Good
no	yes	yes	yes	yes	yes	yes	yes	no	no	n/a	yes	yes	no	yes	yes	yes	no	yes	yes	yes	n/a	yes	yes	yes	yes	yes	yes	no	yes	no	yes	no	no	no	0.768	Good
no	yes	yes	no	yes	yes	yes	yes	no	yes	n/a	no	yes	yes	yes	yes	yes	no	yes	yes	yes	n/a	yes	yes	yes	yes	yes	yes	no	yes	yes	no	no	no	no	0.772	Good
no	yes	yes	no	yes	yes	no	yes	no	no	n/a	yes	yes	no	yes	yes	yes	no	yes	yes	yes	n/a	yes	yes	yes	yes	yes	yes	no	yes	yes	no	no	no	no	0.653	Good
no	yes	yes	yes	yes	yes	no	yes	no	yes	n/a	no	yes	yes	yes	yes	yes	no	yes	yes	yes	n/a	yes	yes	yes	yes	yes	yes	yes	no	yes	yes	no	no	yes	0.885	Excellent
yes	yes	yes	yes	yes	no	no	yes	no	yes	n/a	no	yes	no	yes	no	yes	no	yes	yes	yes	n/a	no	no	yes	yes	yes	yes	yes	yes	no	no	no	no	no	0.569	Moderate
no	no	yes	no	no	yes	yes	yes	no	yes	n/a	no	yes	yes	yes	yes	yes	no	yes	yes	yes	n/a	yes	no	yes	yes	no	yes	yes	yes	yes	no	no	no	no	0.645	Good
no	yes	yes	yes	yes	yes	no	yes	no	yes	n/a	yes	yes	yes	no	yes	yes	no	yes	yes	yes	n/a	yes	yes	yes	yes	no	no	no	yes	yes	yes	no	no	no	0.814	Excellent
no	yes	yes	no	yes	yes	no	yes	no	yes	n/a	yes	yes	yes	yes	yes	yes	no	yes	yes	no	n/a	no	yes	yes	yes	no	yes	yes	yes	yes	no	no	no	no	0.671	Good
no	yes	yes	no	yes	yes	no	yes	no	no	n/a	no	yes	no	yes	no	yes	no	yes	yes	yes	n/a	yes	yes	yes	yes	yes	yes	no	yes	yes	no	no	no	no	0.598	Moderate
yes	yes	yes	yes	yes	yes	no	yes	no	no	n/a	yes	yes	no	yes	no	yes	no	no	yes	yes	n/a	yes	yes	yes	yes	no	yes	yes	yes	yes	yes	no	no	no	0.763	Good
no	yes	yes	no	yes	yes	yes	yes	no	no	n/a	yes	yes	no	yes	no	yes	no	yes	yes	yes	n/a	yes	yes	yes	no	no	no	yes	yes	yes	no	no	no	no	0.616	Good
no	yes	yes	no	yes	yes	yes	yes	yes	no	yes	yes	yes	yes	yes	yes	yes	yes	yes	yes	yes	yes	no	no	yes	yes	yes	no	yes	yes	yes	no	no	no	no	0.687	Good
no	yes	yes	yes	yes	yes	yes	yes	no	no	n/a	no	yes	yes	yes	yes	yes	no	yes	yes	yes	n/a	no	yes	yes	yes	no	no	yes	yes	no	no	yes	yes	no	0.696	Good
no	yes	yes	no	yes	yes	yes	yes	no	no	n/a	yes	yes	no	yes	yes	yes	no	yes	yes	yes	n/a	yes	yes	yes	yes	no	no	no	yes	yes	no	no	no	no	0.653	Good
no	yes	yes	no	yes	yes	no	yes	no	no	n/a	no	yes	yes	yes	yes	yes	no	yes	yes	yes	n/a	yes	yes	yes	yes	yes	no	yes	yes	yes	no	no	no	no	0.724	Good

## Sheet: g2_exp2
Item#1	Item#2	Item#3	Item#4	Item#5	Item#6	Item#7	Condition#1	Condition#2	Item#8	Item#9	Item#10	Condition#3	Item#11	Item#12	Item#13	Condition#4	Condition#5	Item#14	Item#15	Item#16	Item#17	Item#18	Item#19	Item#20	Item#21	Item#22	Item#23	Item#24	Item#25	Item#26	Item#27	Item#28	Item#29	Item#30	Total METRICS score:	? Quality category:
no	yes	yes	no	yes	yes	no	yes	no	yes	n/a	yes	yes	yes	yes	no	yes	no	no	no	no	n/a	yes	no	yes	yes	no	no	no	yes	yes	no	no	no	no	0.575	Moderate
yes	yes	yes	yes	yes	yes	no	yes	no	yes	n/a	no	yes	no	yes	no	yes	no	no	yes	yes	n/a	yes	no	yes	no	no	yes	no	no	yes	yes	no	yes	no	0.69	Good
no	yes	yes	no	yes	yes	no	yes	no	yes	n/a	yes	yes	yes	yes	yes	yes	no	no	yes	yes	n/a	yes	no	yes	yes	yes	yes	yes	no	yes	no	no	no	no	0.713	Good
yes	yes	yes	no	yes	no	no	yes	no	yes	n/a	no	yes	yes	yes	yes	yes	no	no	yes	yes	n/a	yes	no	yes	yes	no	yes	yes	yes	yes	no	no	yes	no	0.702	Good
no	yes	yes	no	yes	yes	no	yes	no	yes	n/a	no	yes	yes	yes	no	yes	no	no	yes	yes	n/a	yes	no	yes	yes	yes	yes	yes	yes	yes	no	no	no	no	0.676	Good
no	yes	no	yes	yes	yes	no	yes	yes	yes	yes	no	yes	yes	yes	yes	yes	no	no	no	no	n/a	yes	no	yes	yes	no	yes	no	no	yes	yes	no	yes	no	0.644	Good
no	yes	no	no	yes	yes	no	no	no	n/a	n/a	n/a	yes	yes	yes	no	yes	no	no	no	no	n/a	no	no	yes	no	no	no	no	yes	no	no	no	no	no	0.321	Low
no	yes	no	no	yes	yes	no	yes	no	yes	n/a	yes	yes	yes	yes	yes	yes	yes	no	yes	yes	yes	yes	yes	yes	yes	no	yes	yes	yes	yes	no	no	yes	no	0.663	Good
yes	yes	yes	no	yes	yes	no	yes	no	yes	n/a	no	yes	yes	yes	yes	yes	yes	no	yes	yes	yes	yes	yes	yes	yes	no	no	no	yes	yes	no	no	yes	no	0.741	Good
no	yes	yes	no	yes	yes	yes	yes	no	yes	n/a	yes	yes	yes	yes	no	yes	no	no	yes	yes	n/a	yes	no	yes	yes	yes	yes	yes	yes	yes	no	no	no	no	0.719	Good
no	yes	yes	no	yes	yes	no	yes	no	yes	n/a	no	yes	yes	yes	no	yes	no	no	no	no	n/a	no	no	yes	yes	no	yes	no	no	no	no	no	no	no	0.455	Moderate
no	yes	yes	no	yes	yes	no	yes	no	yes	n/a	no	yes	yes	yes	no	yes	no	yes	yes	yes	n/a	no	no	yes	yes	yes	yes	no	no	yes	no	no	no	no	0.586	Moderate
no	yes	yes	yes	yes	yes	no	yes	yes	yes	no	yes	yes	yes	yes	no	yes	no	no	yes	yes	n/a	yes	no	yes	yes	yes	yes	yes	yes	no	yes	no	no	no	0.755	Good
yes	yes	yes	yes	yes	yes	no	yes	no	yes	n/a	no	yes	no	yes	no	yes	no	yes	yes	yes	n/a	yes	no	yes	yes	yes	yes	yes	yes	no	yes	yes	yes	yes	0.779	Good
no	yes	yes	yes	yes	no	no	yes	yes	no	no	yes	yes	no	yes	no	yes	no	no	no	no	n/a	yes	no	yes	yes	no	yes	no	no	no	yes	no	yes	no	0.503	Moderate
no	yes	yes	no	yes	yes	yes	yes	no	yes	n/a	yes	yes	yes	yes	no	yes	no	yes	yes	yes	n/a	yes	no	yes	yes	no	yes	yes	yes	yes	no	no	no	no	0.721	Good
no	yes	yes	yes	yes	yes	yes	yes	yes	yes	yes	yes	yes	yes	yes	yes	yes	no	no	yes	yes	n/a	yes	yes	yes	yes	no	yes	no	no	yes	yes	no	no	no	0.853	Excellent
no	yes	no	yes	yes	yes	no	yes	no	yes	n/a	no	yes	yes	yes	no	yes	no	yes	yes	yes	n/a	yes	no	yes	no	yes	yes	no	no	yes	no	no	no	no	0.574	Moderate
no	yes	yes	no	yes	no	yes	yes	no	no	n/a	no	yes	yes	no	no	yes	no	yes	yes	no	n/a	yes	no	yes	no	yes	yes	no	yes	yes	no	no	no	no	0.528	Moderate
no	yes	yes	yes	yes	yes	yes	yes	no	no	n/a	no	yes	yes	yes	no	yes	no	yes	yes	yes	n/a	yes	no	yes	yes	yes	yes	no	yes	yes	no	no	no	no	0.708	Good
no	yes	yes	no	yes	yes	yes	yes	no	yes	n/a	yes	yes	yes	yes	no	yes	no	yes	yes	yes	n/a	no	yes	yes	yes	yes	yes	no	no	yes	no	no	no	no	0.659	Good
no	yes	yes	no	yes	yes	no	yes	no	yes	n/a	yes	yes	yes	yes	no	yes	no	yes	yes	yes	n/a	yes	no	yes	yes	yes	yes	no	no	yes	no	no	no	no	0.66	Good
no	yes	yes	yes	yes	yes	no	yes	no	yes	n/a	yes	yes	yes	yes	no	yes	no	no	yes	yes	n/a	yes	yes	yes	yes	yes	yes	no	no	yes	no	no	no	yes	0.724	Good
no	yes	yes	yes	yes	no	no	yes	no	yes	n/a	yes	yes	yes	yes	no	yes	no	yes	yes	no	n/a	no	no	yes	yes	yes	yes	yes	yes	no	no	no	no	no	0.576	Moderate
yes	no	yes	no	no	yes	yes	yes	no	no	n/a	no	yes	yes	no	no	yes	no	yes	yes	no	n/a	no	no	yes	no	no	yes	no	no	no	no	no	no	no	0.366	Low
no	yes	yes	yes	yes	yes	no	yes	no	yes	n/a	yes	yes	yes	no	no	yes	no	no	yes	yes	n/a	yes	no	yes	yes	no	no	no	yes	yes	yes	no	no	no	0.718	Good
no	yes	yes	no	no	yes	no	yes	no	yes	n/a	no	yes	yes	no	no	yes	no	yes	yes	no	n/a	no	no	yes	yes	no	yes	no	no	no	no	no	no	no	0.434	Moderate
no	yes	yes	no	yes	yes	no	yes	no	no	n/a	yes	yes	no	yes	no	yes	no	no	yes	yes	n/a	yes	no	yes	yes	yes	yes	no	no	yes	no	no	no	no	0.539	Moderate
no	yes	yes	yes	yes	yes	yes	yes	no	yes	n/a	yes	yes	no	yes	no	yes	no	yes	yes	yes	n/a	yes	no	yes	yes	no	yes	yes	yes	no	yes	no	no	no	0.741	Good
no	yes	yes	no	yes	yes	yes	yes	no	yes	n/a	yes	yes	yes	yes	no	yes	yes	no	yes	yes	yes	yes	no	yes	no	no	no	yes	yes	yes	no	no	no	no	0.67	Good
no	yes	yes	no	yes	yes	no	yes	yes	yes	yes	yes	yes	yes	yes	yes	yes	no	yes	yes	no	n/a	no	no	yes	yes	yes	yes	yes	yes	no	no	no	no	no	0.628	Good
no	yes	no	yes	yes	yes	no	no	no	n/a	n/a	n/a	yes	no	yes	yes	yes	no	no	yes	no	n/a	no	no	yes	no	no	yes	no	yes	no	no	yes	yes	yes	0.405	Moderate
no	yes	yes	no	yes	yes	yes	yes	no	yes	n/a	yes	yes	yes	yes	no	yes	no	yes	yes	yes	n/a	yes	no	yes	yes	no	no	no	yes	yes	no	no	no	no	0.678	Good
no	yes	yes	no	yes	yes	yes	yes	no	yes	n/a	no	yes	yes	yes	no	yes	no	yes	yes	yes	n/a	yes	no	yes	yes	yes	yes	yes	yes	yes	no	no	no	no	0.728	Good

## Sheet: g2_exp3
Item#1	Item#2	Item#3	Item#4	Item#5	Item#6	Item#7	Condition#1	Condition#2	Item#8	Item#9	Item#10	Condition#3	Item#11	Item#12	Item#13	Condition#4	Condition#5	Item#14	Item#15	Item#16	Item#17	Item#18	Item#19	Item#20	Item#21	Item#22	Item#23	Item#24	Item#25	Item#26	Item#27	Item#28	Item#29	Item#30	Total METRICS score:	? Quality category:
no	yes	yes	no	no	yes	no	yes	no	yes	n/a	no	yes	yes	yes	no	yes	no	no	no	no	n/a	no	no	yes	yes	no	yes	no	no	yes	no	no	no	no	0.464	Moderate
yes	no	yes	yes	no	yes	yes	yes	no	yes	n/a	no	yes	no	yes	no	yes	no	no	no	no	n/a	yes	no	yes	no	no	yes	no	no	yes	yes	no	yes	no	0.561	Moderate
no	no	yes	no	no	yes	yes	yes	no	no	n/a	yes	yes	yes	no	no	yes	no	no	yes	no	n/a	yes	no	yes	yes	yes	yes	yes	no	yes	no	no	no	no	0.494	Moderate
yes	yes	yes	yes	no	no	yes	yes	no	yes	n/a	no	yes	no	yes	no	yes	yes	no	yes	no	no	yes	yes	yes	yes	no	yes	yes	no	yes	no	no	yes	no	0.608	Good
no	yes	yes	no	no	yes	no	yes	no	yes	n/a	no	yes	no	no	no	yes	no	no	yes	yes	n/a	yes	yes	yes	yes	yes	yes	yes	no	yes	no	no	no	no	0.561	Moderate
no	yes	yes	yes	yes	yes	no	yes	yes	yes	yes	yes	yes	no	yes	yes	no	no	n/a	n/a	n/a	n/a	yes	yes	yes	yes	no	yes	yes	no	yes	yes	no	yes	yes	0.812	Excellent
no	yes	yes	no	yes	yes	no	yes	no	no	n/a	yes	yes	no	yes	yes	yes	no	no	yes	no	n/a	no	no	yes	yes	no	yes	no	no	no	no	no	no	no	0.431	Moderate
no	yes	no	yes	no	yes	no	yes	no	no	n/a	yes	yes	no	no	no	yes	yes	no	yes	no	no	yes	yes	yes	yes	yes	no	yes	no	yes	no	no	no	no	0.435	Moderate
no	yes	no	no	no	yes	no	yes	no	no	n/a	no	yes	yes	no	no	yes	yes	no	yes	no	no	yes	yes	no	yes	yes	no	yes	no	yes	no	no	yes	no	0.414	Moderate
no	yes	yes	no	yes	yes	no	yes	no	no	n/a	no	yes	no	no	no	yes	no	no	yes	yes	n/a	yes	no	yes	no	yes	yes	yes	no	yes	no	no	no	no	0.501	Moderate
no	yes	yes	no	no	yes	yes	yes	no	yes	n/a	no	yes	no	no	no	yes	no	no	yes	no	n/a	no	no	yes	yes	no	yes	no	no	no	no	no	no	no	0.378	Low
no	yes	no	no	yes	no	no	yes	no	no	n/a	no	yes	yes	yes	yes	yes	no	yes	yes	no	n/a	yes	yes	yes	yes	yes	yes	no	no	yes	no	no	no	no	0.515	Moderate
no	yes	yes	yes	no	yes	yes	yes	no	yes	n/a	yes	yes	no	yes	no	yes	no	no	yes	no	n/a	yes	yes	yes	yes	yes	yes	yes	no	yes	yes	no	no	no	0.729	Good
yes	yes	no	yes	no	no	no	yes	no	yes	n/a	yes	yes	no	yes	no	yes	no	yes	yes	yes	n/a	yes	yes	yes	yes	yes	yes	no	no	no	yes	yes	yes	no	0.593	Moderate
no	yes	no	yes	no	no	no	yes	yes	no	no	yes	no	yes	n/a	no	no	yes	n/a	n/a	n/a	no	no	no	yes	no	no	yes	no	no	yes	yes	no	no	no	0.389	Low
no	yes	yes	no	no	yes	no	yes	no	yes	n/a	yes	yes	yes	yes	no	yes	no	yes	yes	yes	n/a	yes	yes	yes	yes	no	yes	yes	no	yes	no	no	no	no	0.673	Good
no	yes	no	yes	yes	no	yes	yes	no	no	n/a	no	yes	yes	yes	yes	yes	no	yes	yes	yes	n/a	yes	yes	yes	yes	no	yes	yes	no	yes	yes	no	no	no	0.713	Good
no	yes	yes	yes	no	yes	no	yes	no	yes	n/a	no	yes	no	no	no	yes	no	yes	yes	no	n/a	yes	yes	yes	yes	yes	yes	no	no	yes	no	no	no	no	0.566	Moderate
no	yes	yes	no	no	yes	yes	yes	no	yes	n/a	no	yes	no	yes	no	yes	no	yes	yes	yes	n/a	no	yes	yes	no	yes	yes	no	no	yes	no	no	no	no	0.528	Moderate
no	yes	no	yes	yes	yes	yes	yes	no	yes	n/a	no	yes	yes	yes	yes	yes	no	yes	yes	no	n/a	yes	yes	yes	yes	yes	yes	no	no	no	yes	no	no	no	0.711	Good
no	yes	yes	no	no	yes	yes	yes	no	yes	n/a	no	yes	yes	yes	no	yes	no	yes	yes	no	n/a	yes	yes	yes	yes	yes	yes	yes	no	yes	no	no	no	no	0.679	Good
no	yes	yes	no	yes	yes	no	yes	no	yes	n/a	no	yes	yes	yes	yes	yes	no	yes	yes	yes	n/a	yes	no	yes	yes	yes	yes	no	no	yes	no	no	no	no	0.692	Good
no	yes	yes	yes	yes	yes	no	yes	no	no	n/a	no	yes	yes	yes	yes	yes	no	no	yes	yes	n/a	yes	yes	yes	yes	yes	yes	no	no	no	yes	no	no	yes	0.759	Good
no	yes	yes	yes	no	no	no	yes	no	yes	n/a	no	yes	no	no	no	yes	no	yes	yes	no	n/a	no	yes	yes	yes	yes	yes	no	no	no	no	yes	no	no	0.426	Moderate
no	no	no	no	no	yes	yes	no	no	n/a	n/a	n/a	yes	yes	no	no	yes	no	yes	yes	no	n/a	no	no	yes	no	no	yes	no	no	no	no	no	no	no	0.243	Low
no	yes	yes	yes	no	yes	yes	yes	no	yes	n/a	yes	yes	no	no	no	yes	yes	no	yes	no	no	yes	no	yes	yes	no	yes	no	no	yes	yes	no	yes	no	0.611	Good
no	yes	no	no	no	no	no	yes	no	no	n/a	no	yes	yes	no	no	yes	no	yes	yes	yes	n/a	no	no	yes	yes	no	yes	no	no	no	no	no	no	no	0.288	Low
no	yes	yes	no	yes	yes	no	yes	no	no	n/a	no	yes	no	yes	yes	yes	no	no	yes	no	n/a	yes	yes	yes	yes	yes	yes	no	no	yes	no	no	no	no	0.571	Moderate
no	yes	yes	yes	yes	yes	yes	yes	no	yes	n/a	yes	yes	no	yes	yes	yes	no	yes	yes	yes	n/a	yes	yes	yes	yes	no	yes	yes	no	yes	yes	no	no	no	0.836	Excellent
no	yes	no	no	yes	yes	yes	yes	no	no	n/a	yes	yes	no	yes	yes	yes	no	yes	yes	no	n/a	yes	yes	yes	no	no	no	yes	no	yes	no	no	no	no	0.513	Moderate
no	yes	no	no	yes	yes	yes	yes	no	no	n/a	no	yes	no	yes	yes	yes	no	yes	no	no	n/a	no	yes	yes	yes	yes	no	yes	no	no	no	no	no	no	0.422	Moderate
no	yes	no	yes	no	no	no	no	no	n/a	n/a	n/a	yes	yes	yes	yes	yes	no	yes	yes	no	n/a	no	no	yes	no	no	no	no	no	no	no	no	yes	no	0.367	Low
no	yes	yes	no	yes	yes	yes	yes	no	no	n/a	yes	yes	no	yes	yes	yes	no	yes	yes	yes	n/a	yes	yes	yes	yes	no	no	no	no	yes	no	no	no	no	0.634	Good
no	yes	yes	no	yes	yes	yes	yes	no	yes	n/a	no	yes	yes	yes	yes	yes	no	yes	yes	no	n/a	yes	yes	yes	yes	yes	yes	yes	no	yes	no	no	no	no	0.753	Good
