# Supplementary material for: Reproducibility of methodological radiomics score (METRICS): an intra- and inter-rater reliability study endorsed by EuSoMII
Source: Eur Radiol. 2025 Feb 19;35(8):4533–45. doi: 10.1007/s00330-025-11443-1 (PMC12226626; doi:10.1007/s00330-025-11443-1)
Supplement: Supplementary file 2 — Supplement S2_group 3_and_group_4_rawdata [file 330_2025_11443_MOESM2_ESM.xlsx]

## Sheet: g3_exp1_r1
Item#1	Item#2	Item#3	Item#4	Item#5	Item#6	Item#7	Condition#1	Condition#2	Item#8	Item#9	Item#10	Condition#3	Item#11	Item#12	Item#13	Condition#4	Condition#5	Item#14	Item#15	Item#16	Item#17	Item#18	Item#19	Item#20	Item#21	Item#22	Item#23	Item#24	Item#25	Item#26	Item#27	Item#28	Item#29	Item#30	Total METRICS score:	Quality category:
no	yes	yes	no	yes	yes	yes	yes	no	no	n/a	yes	yes	no	yes	no	yes	no	no	no	no	n/a	yes	no	yes	yes	no	yes	no	no	yes	no	no	no	no	0.499	Moderate
yes	yes	yes	no	yes	no	no	yes	no	no	n/a	yes	yes	no	yes	no	yes	no	no	no	no	n/a	yes	no	no	no	no	yes	no	no	yes	yes	no	yes	no	0.486	Moderate
no	yes	yes	no	yes	no	no	yes	no	no	n/a	yes	yes	no	yes	yes	yes	no	no	yes	no	n/a	yes	no	yes	yes	yes	no	yes	no	yes	no	no	no	no	0.524	Moderate
no	yes	yes	no	no	no	yes	yes	no	no	n/a	no	yes	no	yes	no	yes	no	no	yes	no	n/a	yes	no	yes	yes	no	no	yes	no	yes	no	no	no	no	0.45	Moderate
no	yes	yes	no	yes	yes	yes	yes	no	yes	n/a	no	yes	yes	yes	no	yes	no	no	yes	no	n/a	yes	no	no	yes	yes	yes	yes	no	yes	no	no	no	no	0.62	Good
no	yes	no	no	yes	yes	no	yes	yes	no	yes	no	yes	no	yes	no	no	no	n/a	n/a	n/a	n/a	yes	no	yes	no	no	yes	no	no	yes	yes	no	yes	yes	0.477	Moderate
no	yes	no	no	no	no	no	yes	no	no	n/a	yes	yes	no	yes	no	yes	no	no	no	no	n/a	no	no	yes	no	no	no	no	no	no	no	no	no	no	0.158	Very low
no	yes	yes	yes	yes	no	no	yes	no	no	n/a	yes	yes	yes	yes	no	yes	yes	no	no	no	no	yes	yes	no	yes	no	yes	yes	yes	yes	no	no	no	no	0.565	Moderate
no	yes	yes	no	yes	yes	yes	yes	no	no	n/a	no	yes	no	no	no	yes	no	no	yes	no	n/a	yes	no	yes	yes	no	no	no	yes	yes	no	no	yes	no	0.49	Moderate
no	yes	yes	no	yes	yes	no	yes	no	yes	n/a	yes	yes	no	no	no	yes	no	no	yes	no	n/a	yes	no	no	yes	yes	yes	yes	yes	yes	no	no	no	no	0.523	Moderate
no	yes	yes	no	yes	yes	no	yes	no	yes	n/a	no	yes	no	yes	no	yes	no	no	yes	no	n/a	no	no	no	no	no	yes	yes	yes	no	no	no	no	no	0.399	Low
no	yes	yes	no	yes	no	yes	yes	no	no	n/a	yes	yes	no	no	yes	yes	no	yes	yes	no	n/a	yes	no	yes	yes	yes	yes	yes	no	yes	no	no	no	no	0.555	Moderate
no	yes	yes	yes	yes	no	yes	yes	yes	yes	no	no	yes	yes	yes	no	yes	no	no	yes	no	n/a	yes	no	no	yes	yes	yes	yes	no	yes	yes	no	no	no	0.683	Good
yes	yes	no	no	yes	yes	yes	yes	no	yes	n/a	yes	yes	no	yes	no	yes	no	yes	yes	no	n/a	yes	no	no	yes	yes	yes	yes	no	yes	yes	yes	yes	no	0.624	Good
no	yes	yes	no	yes	yes	yes	yes	yes	yes	no	yes	yes	yes	yes	no	yes	yes	no	yes	no	no	yes	no	no	yes	no	yes	yes	no	yes	yes	no	no	no	0.663	Good
no	yes	yes	no	yes	yes	yes	yes	no	no	n/a	yes	yes	no	yes	yes	yes	no	yes	yes	no	n/a	yes	no	no	yes	no	yes	yes	no	yes	yes	no	no	no	0.656	Good
no	yes	no	yes	yes	no	yes	yes	yes	yes	yes	yes	yes	no	yes	no	yes	no	yes	yes	no	n/a	yes	no	no	yes	no	yes	yes	no	yes	yes	no	no	no	0.562	Moderate

## Sheet: g3_exp1_r2
Item#1	Item#2	Item#3	Item#4	Item#5	Item#6	Item#7	Condition#1	Condition#2	Item#8	Item#9	Item#10	Condition#3	Item#11	Item#12	Item#13	Condition#4	Condition#5	Item#14	Item#15	Item#16	Item#17	Item#18	Item#19	Item#20	Item#21	Item#22	Item#23	Item#24	Item#25	Item#26	Item#27	Item#28	Item#29	Item#30	Total METRICS score:	Quality category:
no	yes	yes	no	yes	yes	no	yes	no	no	n/a	yes	yes	yes	yes	no	yes	no	no	no	no	n/a	yes	no	yes	yes	no	yes	no	no	yes	no	no	no	no	0.533	Moderate
yes	no	yes	no	yes	no	no	yes	no	no	n/a	no	yes	no	yes	no	yes	no	no	no	no	n/a	yes	no	no	no	no	yes	no	no	yes	yes	no	yes	no	0.397	Low
no	yes	yes	no	no	no	no	yes	no	no	n/a	no	yes	yes	yes	no	yes	no	no	yes	yes	n/a	yes	no	no	yes	yes	no	yes	no	yes	no	no	no	no	0.498	Moderate
yes	yes	yes	yes	no	no	yes	yes	no	no	n/a	no	yes	no	yes	no	yes	yes	no	no	no	no	no	no	no	yes	no	yes	yes	no	yes	no	no	no	no	0.418	Moderate
no	yes	yes	no	no	yes	yes	yes	no	yes	n/a	no	yes	no	yes	no	yes	no	no	yes	yes	n/a	yes	no	yes	yes	yes	yes	yes	no	yes	no	no	no	no	0.593	Moderate
no	yes	no	no	yes	yes	yes	yes	yes	no	yes	yes	yes	yes	yes	yes	no	no	n/a	n/a	n/a	n/a	no	no	yes	yes	no	yes	no	no	yes	yes	no	yes	no	0.587	Moderate
no	yes	no	no	no	no	yes	no	no	n/a	n/a	n/a	yes	no	yes	no	yes	no	no	yes	no	n/a	no	no	no	no	no	no	no	no	no	no	no	no	no	0.169	Very low
no	yes	yes	yes	no	yes	no	yes	no	no	n/a	yes	yes	no	yes	yes	yes	yes	no	yes	no	no	yes	no	yes	yes	yes	yes	yes	no	yes	no	no	no	no	0.585	Moderate
no	yes	yes	no	no	yes	yes	yes	no	no	n/a	no	yes	no	no	no	yes	yes	no	yes	yes	no	yes	no	yes	yes	no	no	yes	no	yes	no	no	yes	no	0.492	Moderate
no	yes	yes	no	no	no	yes	yes	no	yes	n/a	no	yes	yes	no	no	yes	no	no	yes	yes	n/a	yes	no	no	yes	yes	yes	yes	no	yes	no	no	no	no	0.543	Moderate
no	yes	yes	no	yes	yes	no	yes	no	yes	n/a	no	yes	no	yes	no	yes	no	no	yes	no	n/a	no	no	no	no	no	yes	yes	yes	no	no	no	no	no	0.399	Low
no	yes	yes	no	no	no	yes	yes	no	no	n/a	no	yes	yes	yes	no	yes	no	yes	yes	yes	n/a	yes	no	no	yes	yes	yes	yes	no	yes	no	no	no	no	0.561	Moderate
no	yes	yes	yes	no	yes	yes	yes	no	no	n/a	no	yes	no	yes	no	yes	no	no	yes	yes	n/a	yes	no	no	yes	yes	yes	yes	no	yes	yes	no	no	no	0.645	Good
yes	yes	yes	no	no	yes	yes	yes	no	no	n/a	no	yes	no	yes	no	yes	no	yes	yes	no	n/a	yes	no	no	yes	yes	yes	no	no	yes	yes	yes	yes	no	0.612	Good
no	yes	yes	yes	no	no	no	yes	yes	no	no	yes	yes	no	yes	no	yes	yes	no	no	no	no	yes	no	no	yes	no	yes	no	no	yes	yes	no	no	no	0.459	Moderate
no	yes	yes	no	yes	yes	yes	yes	no	no	n/a	yes	yes	no	yes	yes	yes	no	yes	yes	no	n/a	yes	no	no	yes	no	yes	yes	no	yes	yes	no	no	no	0.656	Good
no	yes	yes	yes	no	no	yes	yes	yes	yes	yes	yes	yes	no	yes	no	yes	no	no	yes	yes	n/a	yes	no	no	yes	no	yes	yes	no	yes	yes	no	no	no	0.636	Good

## Sheet: g3_exp2_r1
Item#1	Item#2	Item#3	Item#4	Item#5	Item#6	Item#7	Condition#1	Condition#2	Item#8	Item#9	Item#10	Condition#3	Item#11	Item#12	Item#13	Condition#4	Condition#5	Item#14	Item#15	Item#16	Item#17	Item#18	Item#19	Item#20	Item#21	Item#22	Item#23	Item#24	Item#25	Item#26	Item#27	Item#28	Item#29	Item#30	Total METRICS score:	Quality category:
no	yes	yes	no	yes	yes	no	yes	no	no	n/a	no	yes	yes	yes	yes	no	yes	n/a	n/a	n/a	yes	yes	yes	yes	yes	no	yes	no	no	yes	no	no	no	no	0.651	Good
yes	no	yes	no	no	yes	yes	yes	no	no	n/a	no	yes	no	yes	no	yes	no	no	no	no	n/a	yes	yes	yes	no	no	no	yes	no	yes	yes	no	yes	no	0.53	Moderate
no	yes	yes	no	yes	no	no	yes	no	no	n/a	yes	yes	yes	no	no	no	no	n/a	n/a	n/a	n/a	yes	no	yes	yes	yes	no	yes	no	yes	no	no	no	no	0.531	Moderate
yes	yes	yes	yes	yes	no	yes	yes	no	no	n/a	yes	yes	yes	yes	yes	yes	yes	yes	yes	no	yes	yes	yes	yes	yes	no	yes	yes	yes	yes	no	no	yes	no	0.78	Good
no	yes	yes	no	no	yes	no	yes	no	yes	n/a	yes	yes	yes	yes	no	yes	no	yes	yes	no	n/a	yes	no	yes	yes	yes	yes	yes	yes	yes	no	no	no	no	0.647	Good
no	yes	no	yes	yes	yes	no	yes	yes	no	yes	yes	yes	yes	yes	yes	yes	yes	yes	no	no	yes	yes	yes	yes	yes	no	no	no	yes	yes	yes	no	yes	yes	0.692	Good
no	no	no	no	no	yes	no	no	no	n/a	n/a	n/a	yes	no	no	no	yes	no	no	no	no	n/a	no	no	no	no	no	no	no	no	no	no	no	no	no	0.048	Very low
no	yes	yes	yes	yes	yes	no	yes	no	no	n/a	yes	yes	yes	yes	yes	yes	no	yes	yes	no	n/a	yes	yes	yes	yes	yes	no	yes	yes	yes	no	no	no	no	0.751	Good
no	no	no	no	no	yes	no	yes	no	no	n/a	no	yes	yes	no	no	yes	yes	yes	yes	no	yes	yes	no	yes	yes	no	yes	yes	yes	yes	no	no	no	no	0.389	Low
no	yes	yes	no	no	yes	yes	yes	no	no	n/a	yes	yes	no	yes	no	yes	no	yes	yes	no	n/a	yes	no	yes	yes	yes	no	yes	yes	yes	no	no	no	no	0.565	Moderate
no	yes	yes	no	no	yes	yes	yes	no	no	n/a	no	yes	no	yes	no	no	no	n/a	n/a	n/a	n/a	no	no	no	no	no	no	no	yes	no	no	no	no	no	0.323	Low
no	yes	yes	no	no	no	no	yes	no	no	n/a	yes	yes	yes	yes	no	yes	no	yes	yes	no	n/a	yes	no	yes	yes	no	no	yes	no	yes	no	no	no	no	0.517	Moderate
no	yes	yes	yes	yes	yes	yes	yes	no	no	n/a	yes	yes	yes	yes	no	yes	no	yes	yes	no	n/a	yes	no	yes	yes	yes	yes	yes	yes	yes	yes	no	no	no	0.797	Good
yes	yes	yes	yes	no	yes	no	yes	no	yes	n/a	yes	yes	no	no	no	yes	no	yes	yes	no	n/a	yes	no	yes	yes	yes	no	yes	yes	no	yes	yes	yes	yes	0.684	Good
no	yes	yes	yes	no	no	no	yes	yes	yes	no	yes	yes	yes	no	no	no	yes	n/a	n/a	n/a	yes	yes	yes	yes	yes	no	no	yes	no	yes	yes	no	yes	no	0.682	Good
no	yes	yes	no	no	yes	yes	yes	no	no	n/a	yes	yes	yes	yes	no	yes	no	yes	yes	no	n/a	yes	no	yes	yes	no	yes	yes	yes	yes	no	no	no	no	0.624	Good
no	yes	yes	yes	no	yes	yes	yes	yes	no	yes	yes	yes	yes	yes	no	yes	no	yes	yes	no	n/a	yes	no	yes	yes	no	yes	yes	yes	yes	yes	no	no	no	0.754	Good

## Sheet: g3_exp2_r2
Item#1	Item#2	Item#3	Item#4	Item#5	Item#6	Item#7	Condition#1	Condition#2	Item#8	Item#9	Item#10	Condition#3	Item#11	Item#12	Item#13	Condition#4	Condition#5	Item#14	Item#15	Item#16	Item#17	Item#18	Item#19	Item#20	Item#21	Item#22	Item#23	Item#24	Item#25	Item#26	Item#27	Item#28	Item#29	Item#30	Total METRICS score:	Quality category:
no	yes	yes	no	yes	yes	no	yes	no	no	n/a	no	yes	yes	yes	yes	no	no	n/a	n/a	n/a	n/a	yes	yes	yes	yes	no	yes	no	yes	yes	no	no	no	no	0.663	Good
yes	no	yes	no	no	yes	no	yes	no	no	n/a	yes	yes	no	yes	no	yes	no	no	no	no	n/a	yes	yes	yes	no	no	no	no	no	yes	yes	no	yes	no	0.48	Moderate
no	yes	yes	no	no	no	no	yes	no	no	n/a	yes	yes	yes	no	no	no	no	n/a	n/a	n/a	n/a	yes	no	yes	yes	yes	no	yes	no	no	no	no	no	no	0.455	Moderate
yes	yes	yes	yes	yes	no	yes	yes	no	no	n/a	yes	yes	yes	yes	yes	yes	yes	yes	yes	no	yes	yes	no	yes	yes	no	yes	yes	yes	no	yes	no	yes	no	0.788	Good
no	yes	yes	no	no	yes	no	yes	no	yes	n/a	yes	yes	yes	no	no	yes	no	yes	yes	no	n/a	yes	no	yes	yes	yes	yes	yes	yes	yes	no	no	no	no	0.615	Good
no	yes	no	yes	yes	yes	yes	yes	yes	no	yes	yes	yes	yes	yes	yes	yes	yes	yes	no	no	yes	yes	yes	yes	yes	no	no	no	yes	yes	yes	no	yes	no	0.714	Good
no	no	yes	no	no	no	yes	yes	no	no	n/a	no	yes	no	no	no	yes	no	no	no	no	n/a	no	no	no	no	no	no	no	no	no	no	no	no	no	0.126	Very low
no	yes	yes	yes	yes	yes	no	yes	no	yes	n/a	yes	yes	yes	yes	yes	yes	no	yes	yes	no	n/a	yes	yes	yes	yes	yes	no	yes	yes	yes	no	no	no	no	0.786	Good
no	yes	no	no	no	yes	yes	yes	no	no	n/a	no	yes	yes	no	no	yes	yes	yes	yes	no	yes	yes	yes	yes	yes	no	yes	yes	yes	yes	no	no	yes	no	0.533	Moderate
no	yes	yes	no	no	yes	yes	yes	no	no	n/a	yes	yes	no	yes	yes	yes	no	yes	yes	no	n/a	yes	no	yes	yes	yes	yes	yes	yes	yes	no	no	no	no	0.621	Good
no	yes	yes	no	no	yes	yes	yes	no	no	n/a	no	yes	no	yes	no	no	yes	n/a	n/a	n/a	yes	no	no	no	no	no	yes	no	yes	no	no	no	no	no	0.351	Low
no	yes	yes	no	no	no	no	yes	no	no	n/a	yes	yes	no	yes	yes	yes	no	yes	yes	no	n/a	yes	no	yes	yes	yes	yes	yes	yes	yes	no	no	no	no	0.545	Moderate
no	yes	yes	yes	no	yes	yes	yes	no	no	n/a	yes	yes	yes	yes	yes	yes	no	yes	yes	no	n/a	yes	no	yes	yes	yes	yes	yes	yes	yes	yes	no	no	no	0.81	Excellent
yes	yes	yes	yes	no	yes	no	yes	no	yes	n/a	yes	yes	no	no	yes	yes	no	yes	yes	no	n/a	yes	no	yes	yes	yes	yes	yes	yes	no	yes	yes	yes	yes	0.74	Good
no	yes	yes	yes	no	no	no	yes	yes	yes	no	yes	yes	yes	no	yes	no	yes	n/a	n/a	n/a	yes	yes	yes	yes	yes	no	no	yes	no	yes	yes	no	yes	no	0.726	Good
no	yes	yes	no	no	yes	yes	yes	no	no	n/a	yes	yes	yes	yes	yes	yes	no	yes	yes	no	n/a	yes	no	yes	yes	no	yes	yes	yes	yes	no	no	no	no	0.667	Good
no	yes	yes	yes	no	yes	yes	yes	yes	yes	yes	yes	yes	yes	no	no	yes	no	yes	yes	no	n/a	yes	no	yes	yes	no	yes	yes	yes	yes	yes	no	no	no	0.756	Good

## Sheet: g3_exp3_r1
Item#1	Item#2	Item#3	Item#4	Item#5	Item#6	Item#7	Condition#1	Condition#2	Item#8	Item#9	Item#10	Condition#3	Item#11	Item#12	Item#13	Condition#4	Condition#5	Item#14	Item#15	Item#16	Item#17	Item#18	Item#19	Item#20	Item#21	Item#22	Item#23	Item#24	Item#25	Item#26	Item#27	Item#28	Item#29	Item#30	Total METRICS score:	Quality category:
no	yes	yes	no	yes	yes	no	yes	no	yes	n/a	yes	yes	no	yes	yes	no	no	n/a	n/a	n/a	n/a	yes	no	yes	yes	no	no	no	no	yes	no	no	no	no	0.577	Moderate
yes	yes	yes	no	yes	yes	no	yes	no	yes	n/a	yes	yes	no	yes	yes	yes	no	no	no	yes	n/a	yes	no	yes	no	no	yes	yes	no	yes	no	no	yes	no	0.631	Good
no	yes	yes	no	yes	yes	no	yes	no	yes	n/a	yes	yes	yes	yes	yes	yes	no	no	no	yes	n/a	yes	no	yes	yes	yes	yes	yes	no	yes	no	no	no	no	0.692	Good
yes	yes	yes	yes	yes	no	no	yes	no	yes	n/a	yes	yes	no	yes	yes	yes	yes	no	no	no	no	yes	no	yes	yes	no	yes	yes	no	yes	no	no	yes	no	0.611	Good
no	yes	yes	no	yes	yes	yes	yes	no	yes	n/a	yes	yes	yes	yes	yes	yes	no	no	yes	no	n/a	yes	no	yes	yes	yes	yes	yes	no	yes	no	no	no	no	0.712	Good
yes	yes	yes	yes	yes	yes	no	yes	yes	yes	yes	yes	yes	no	yes	yes	yes	yes	no	no	yes	yes	yes	no	yes	yes	no	no	no	no	yes	yes	no	yes	no	0.747	Good
no	yes	yes	no	yes	yes	yes	yes	no	no	n/a	no	yes	no	yes	yes	yes	no	no	no	no	n/a	no	no	yes	yes	no	no	no	no	no	no	no	no	no	0.417	Moderate
no	yes	yes	yes	yes	yes	yes	yes	no	yes	n/a	yes	yes	no	yes	yes	yes	yes	no	no	no	yes	yes	no	yes	yes	yes	yes	no	no	yes	no	no	no	no	0.649	Good
no	yes	yes	no	yes	yes	yes	yes	no	yes	n/a	yes	yes	yes	yes	yes	yes	yes	no	no	no	no	yes	no	yes	yes	no	no	no	no	yes	no	no	no	no	0.617	Good
no	yes	yes	no	yes	yes	yes	yes	yes	yes	no	yes	yes	no	yes	yes	yes	no	no	no	no	n/a	yes	no	yes	yes	no	yes	yes	no	yes	no	no	no	no	0.594	Moderate
no	yes	yes	no	yes	yes	yes	yes	no	yes	n/a	no	yes	yes	yes	yes	no	no	n/a	n/a	n/a	n/a	no	no	yes	yes	no	yes	no	no	no	no	no	no	no	0.571	Moderate
no	yes	yes	no	yes	yes	no	yes	no	yes	n/a	yes	yes	yes	yes	yes	yes	no	yes	yes	no	n/a	yes	no	yes	yes	yes	yes	yes	no	yes	no	no	no	no	0.703	Good
no	yes	yes	yes	yes	yes	yes	yes	yes	yes	yes	yes	yes	yes	yes	yes	yes	no	no	yes	no	n/a	yes	no	yes	yes	yes	yes	yes	no	yes	yes	no	no	no	0.84	Excellent
no	yes	yes	yes	yes	yes	no	yes	no	yes	n/a	yes	yes	yes	yes	yes	yes	no	yes	no	no	n/a	yes	no	yes	yes	yes	yes	yes	no	no	yes	yes	yes	yes	0.79	Good
no	yes	yes	yes	yes	yes	yes	yes	yes	yes	yes	yes	yes	no	yes	yes	no	yes	n/a	n/a	n/a	no	yes	no	yes	yes	no	yes	no	no	yes	yes	no	yes	no	0.754	Good
no	yes	yes	no	yes	yes	yes	yes	no	yes	n/a	yes	yes	yes	yes	yes	yes	no	no	yes	no	n/a	yes	no	yes	yes	no	yes	yes	no	yes	no	no	no	no	0.694	Good
no	yes	yes	yes	yes	yes	yes	yes	yes	yes	yes	yes	yes	yes	yes	yes	no	yes	n/a	n/a	n/a	no	yes	no	yes	yes	no	yes	yes	no	yes	yes	no	no	no	0.845	Excellent

## Sheet: g3_exp3_r2
Item#1	Item#2	Item#3	Item#4	Item#5	Item#6	Item#7	Condition#1	Condition#2	Item#8	Item#9	Item#10	Condition#3	Item#11	Item#12	Item#13	Condition#4	Condition#5	Item#14	Item#15	Item#16	Item#17	Item#18	Item#19	Item#20	Item#21	Item#22	Item#23	Item#24	Item#25	Item#26	Item#27	Item#28	Item#29	Item#30	Total METRICS score:	Quality category:
no	yes	yes	no	yes	yes	no	yes	no	yes	n/a	yes	yes	no	yes	yes	no	no	n/a	n/a	n/a	n/a	yes	no	yes	yes	no	no	no	no	yes	no	no	no	no	0.577	Moderate
yes	yes	yes	no	yes	yes	no	yes	no	yes	n/a	yes	yes	no	yes	yes	yes	no	no	no	no	n/a	yes	no	yes	no	no	yes	yes	no	yes	no	no	yes	no	0.599	Moderate
no	yes	yes	no	yes	yes	no	yes	no	yes	n/a	yes	yes	yes	yes	yes	yes	no	no	no	yes	n/a	yes	yes	yes	yes	yes	yes	yes	no	yes	no	no	no	no	0.723	Good
yes	yes	yes	yes	yes	no	no	yes	no	yes	n/a	yes	yes	no	yes	yes	yes	yes	no	no	no	no	yes	yes	yes	yes	no	yes	yes	no	yes	no	no	yes	no	0.642	Good
no	yes	yes	no	yes	yes	yes	yes	no	yes	n/a	yes	yes	yes	yes	yes	yes	no	no	yes	no	n/a	yes	no	yes	yes	yes	yes	yes	no	yes	no	no	no	no	0.712	Good
yes	yes	yes	yes	yes	yes	no	yes	yes	yes	yes	yes	yes	no	yes	yes	yes	yes	no	no	yes	yes	yes	yes	yes	yes	no	no	no	no	yes	yes	no	yes	no	0.777	Good
no	yes	yes	no	yes	yes	yes	yes	no	no	n/a	no	yes	no	yes	yes	yes	no	no	no	no	n/a	no	no	yes	yes	no	no	no	no	no	no	no	no	no	0.417	Moderate
no	yes	yes	yes	yes	yes	yes	yes	no	yes	n/a	yes	yes	no	yes	yes	yes	yes	no	no	no	yes	yes	yes	yes	yes	yes	yes	no	no	yes	no	no	no	no	0.679	Good
no	yes	yes	no	yes	yes	yes	yes	no	yes	n/a	yes	yes	yes	yes	yes	yes	yes	no	no	no	no	yes	yes	yes	yes	no	no	no	no	yes	no	no	no	no	0.648	Good
no	yes	yes	no	yes	yes	yes	yes	yes	yes	no	yes	yes	no	yes	yes	yes	no	no	no	no	n/a	yes	no	yes	no	no	yes	yes	no	yes	no	no	no	no	0.57	Moderate
no	yes	yes	no	yes	yes	yes	yes	no	yes	n/a	no	yes	yes	yes	yes	no	no	n/a	n/a	n/a	n/a	no	no	yes	yes	no	yes	no	no	no	no	no	no	no	0.571	Moderate
no	yes	yes	no	yes	yes	no	yes	no	yes	n/a	yes	yes	yes	yes	yes	yes	no	yes	yes	no	n/a	yes	yes	yes	yes	yes	yes	yes	no	yes	no	no	no	no	0.734	Good
no	yes	yes	yes	yes	yes	yes	yes	yes	yes	yes	yes	yes	yes	yes	yes	yes	no	no	yes	no	n/a	yes	no	yes	yes	yes	yes	yes	no	yes	yes	no	no	no	0.84	Excellent
no	yes	yes	yes	yes	yes	no	yes	no	yes	n/a	yes	yes	yes	yes	yes	yes	no	yes	no	no	n/a	yes	no	yes	yes	yes	yes	yes	no	no	yes	yes	yes	yes	0.79	Good
no	yes	yes	yes	yes	yes	yes	yes	yes	yes	yes	no	yes	no	yes	yes	no	yes	n/a	n/a	n/a	no	yes	yes	yes	yes	no	yes	no	no	yes	yes	no	yes	no	0.775	Good
no	yes	yes	no	yes	yes	yes	yes	no	yes	n/a	yes	yes	yes	yes	yes	yes	no	no	yes	no	n/a	yes	yes	yes	yes	no	yes	yes	no	yes	no	no	no	no	0.725	Good
no	yes	yes	yes	yes	yes	yes	yes	yes	yes	yes	yes	yes	yes	yes	yes	no	yes	n/a	n/a	n/a	no	yes	no	yes	yes	no	yes	yes	no	yes	yes	no	no	no	0.845	Excellent

## Sheet: g4_exp1_r1
Item#1	Item#2	Item#3	Item#4	Item#5	Item#6	Item#7	Condition#1	Condition#2	Item#8	Item#9	Item#10	Condition#3	Item#11	Item#12	Item#13	Condition#4	Condition#5	Item#14	Item#15	Item#16	Item#17	Item#18	Item#19	Item#20	Item#21	Item#22	Item#23	Item#24	Item#25	Item#26	Item#27	Item#28	Item#29	Item#30	Total METRICS score:	Quality category:
no	yes	yes	no	yes	yes	yes	yes	no	no	n/a	no	yes	yes	yes	yes	yes	no	no	no	yes	n/a	yes	no	yes	yes	no	no	no	no	yes	no	no	no	no	0.615	Good
yes	yes	yes	yes	no	yes	no	yes	no	yes	n/a	no	yes	no	yes	yes	yes	yes	yes	yes	yes	no	yes	no	yes	no	no	yes	no	no	yes	yes	yes	yes	no	0.716	Good
no	yes	yes	no	no	yes	no	yes	no	yes	n/a	yes	yes	yes	no	no	yes	no	no	yes	yes	n/a	yes	no	yes	yes	yes	no	no	no	yes	no	no	no	no	0.564	Moderate
yes	yes	yes	yes	yes	yes	yes	yes	no	yes	n/a	no	yes	yes	yes	yes	yes	no	no	yes	yes	n/a	yes	yes	yes	yes	yes	yes	yes	no	yes	no	no	yes	yes	0.863	Excellent
no	yes	yes	no	no	yes	yes	yes	no	yes	n/a	no	yes	yes	yes	yes	yes	no	no	yes	yes	n/a	yes	no	yes	yes	yes	no	no	no	yes	no	no	no	no	0.658	Good
no	yes	yes	yes	yes	yes	yes	yes	yes	yes	yes	yes	yes	yes	yes	yes	yes	no	yes	yes	yes	n/a	yes	no	yes	yes	no	no	no	no	yes	yes	yes	yes	yes	0.854	Excellent
no	yes	no	no	no	yes	no	yes	no	no	n/a	yes	yes	no	yes	no	yes	no	no	no	no	n/a	yes	no	yes	no	no	no	yes	no	no	no	no	no	no	0.297	Low
yes	yes	yes	yes	no	yes	no	yes	no	no	n/a	yes	yes	yes	yes	yes	yes	no	no	yes	no	n/a	yes	no	yes	yes	no	no	yes	no	yes	no	no	no	no	0.67	Good
yes	yes	yes	no	yes	yes	yes	yes	no	no	n/a	no	yes	yes	yes	yes	yes	no	yes	yes	yes	n/a	yes	no	yes	no	no	no	no	no	yes	no	no	no	no	0.67	Good
no	yes	yes	no	no	yes	yes	yes	yes	yes	yes	yes	yes	yes	yes	no	yes	no	no	yes	yes	n/a	yes	no	yes	yes	yes	yes	yes	yes	yes	no	no	no	no	0.695	Good
no	yes	yes	no	no	yes	yes	yes	no	yes	n/a	no	yes	yes	yes	no	yes	no	no	no	yes	n/a	yes	yes	no	yes	no	yes	no	no	no	no	no	no	no	0.543	Moderate
no	yes	yes	no	no	yes	yes	yes	no	yes	n/a	no	yes	yes	yes	no	yes	no	yes	yes	no	n/a	yes	no	yes	yes	no	yes	yes	no	yes	no	no	no	no	0.629	Good
no	yes	yes	yes	no	yes	yes	yes	yes	yes	no	yes	yes	yes	yes	yes	yes	no	no	yes	yes	n/a	yes	no	yes	yes	yes	no	yes	no	yes	yes	no	no	no	0.806	Excellent
yes	yes	no	yes	yes	yes	no	yes	no	yes	n/a	yes	yes	yes	yes	yes	yes	no	yes	yes	yes	n/a	yes	no	yes	yes	no	yes	yes	no	yes	yes	yes	yes	yes	0.805	Excellent
no	no	no	yes	no	no	no	yes	yes	no	no	no	yes	no	yes	no	yes	no	no	no	yes	n/a	yes	no	yes	yes	no	no	no	no	yes	yes	no	no	no	0.343	Low
no	yes	yes	no	no	yes	yes	yes	no	yes	n/a	no	yes	yes	yes	yes	yes	no	yes	yes	yes	n/a	yes	no	yes	yes	no	no	yes	no	yes	no	no	no	no	0.692	Good
no	yes	yes	yes	no	no	yes	yes	no	no	n/a	no	yes	yes	yes	yes	yes	no	yes	yes	yes	n/a	yes	no	yes	yes	no	no	yes	no	yes	yes	no	no	no	0.735	Good

## Sheet: g4_exp1_r2
v1	v2	v3	v4	v5	v6	v7	v8	v9	v10	v11	v12	v13	v14	v15	v16	v17	v18	v19	v20	v21	v22	v23	v24	v25	v26	v27	v28	v29	v30	v31	v32	v33	v34	v35	Total METRICS score:	Quality category:
no	yes	yes	no	no	yes	yes	yes	no	no	n/a	no	yes	yes	yes	yes	yes	no	no	yes	yes	n/a	yes	no	yes	yes	no	yes	no	no	yes	no	no	no	no	0.617	Good
yes	yes	yes	yes	no	yes	yes	yes	no	yes	n/a	yes	yes	no	yes	yes	yes	yes	no	no	yes	no	yes	no	yes	no	no	yes	no	no	yes	yes	no	yes	no	0.709	Good
no	yes	yes	no	no	yes	no	yes	no	yes	n/a	yes	yes	yes	yes	yes	yes	no	no	yes	no	n/a	yes	no	yes	yes	yes	no	yes	no	yes	no	no	no	no	0.639	Good
yes	yes	yes	yes	yes	yes	yes	yes	no	yes	n/a	no	yes	yes	yes	yes	yes	no	yes	yes	no	n/a	yes	yes	yes	yes	no	yes	yes	no	yes	no	no	yes	yes	0.834	Excellent
no	yes	yes	no	no	yes	yes	yes	no	yes	n/a	no	yes	no	yes	yes	yes	no	yes	yes	yes	n/a	yes	no	yes	yes	yes	yes	yes	no	yes	no	no	no	no	0.657	Good
no	yes	yes	yes	yes	yes	yes	yes	yes	yes	yes	yes	yes	yes	yes	yes	yes	no	yes	yes	yes	n/a	yes	no	yes	yes	no	yes	no	no	yes	yes	no	yes	yes	0.858	Excellent
no	yes	no	no	no	yes	no	yes	no	no	n/a	yes	yes	no	yes	yes	yes	no	no	no	no	n/a	no	no	yes	no	no	no	yes	no	no	no	no	no	no	0.277	Low
yes	yes	yes	yes	no	yes	yes	yes	no	no	n/a	yes	yes	yes	yes	yes	yes	no	no	yes	no	n/a	yes	no	yes	yes	yes	no	no	no	yes	no	no	no	no	0.688	Good
yes	yes	yes	no	yes	yes	yes	yes	no	no	n/a	no	yes	yes	yes	yes	yes	no	yes	yes	yes	n/a	yes	yes	yes	yes	no	no	no	no	yes	no	no	yes	yes	0.742	Good
no	yes	yes	no	no	yes	yes	yes	yes	yes	no	yes	yes	yes	yes	no	yes	no	no	yes	yes	n/a	yes	no	yes	yes	yes	yes	yes	no	yes	no	no	no	no	0.654	Good
no	yes	yes	no	no	yes	yes	yes	no	yes	n/a	no	yes	yes	yes	yes	yes	no	no	no	yes	n/a	yes	no	yes	yes	no	yes	yes	no	no	no	no	no	no	0.623	Good
no	yes	yes	no	no	yes	yes	yes	no	yes	n/a	no	yes	yes	yes	yes	yes	no	yes	yes	no	n/a	yes	no	no	yes	yes	yes	no	no	yes	no	no	no	no	0.623	Good
no	yes	yes	yes	no	yes	yes	yes	yes	yes	no	yes	yes	yes	yes	yes	yes	no	no	yes	yes	n/a	yes	no	yes	yes	yes	yes	yes	no	yes	yes	no	no	no	0.818	Excellent
yes	yes	yes	yes	yes	yes	yes	yes	no	no	n/a	yes	yes	yes	yes	yes	yes	yes	yes	yes	yes	yes	yes	no	yes	yes	no	yes	yes	no	yes	yes	yes	yes	yes	0.899	Excellent
no	yes	no	yes	no	no	yes	yes	yes	no	no	no	yes	no	yes	no	yes	no	no	no	yes	n/a	no	no	yes	yes	no	yes	no	no	yes	yes	no	no	no	0.398	Low
no	yes	yes	no	no	yes	yes	yes	no	yes	n/a	no	yes	yes	yes	yes	yes	no	yes	yes	yes	n/a	yes	no	yes	yes	no	yes	yes	no	yes	no	no	no	no	0.704	Good
no	yes	yes	yes	no	no	yes	yes	no	no	n/a	no	yes	yes	yes	yes	yes	no	yes	yes	yes	n/a	yes	yes	yes	yes	no	no	yes	no	yes	yes	no	no	no	0.766	Good

## Sheet: g4_exp2_r1
Item#1	Item#2	Item#3	Item#4	Item#5	Item#6	Item#7	Condition#1	Condition#2	Item#8	Item#9	Item#10	Condition#3	Item#11	Item#12	Item#13	Condition#4	Condition#5	Item#14	Item#15	Item#16	Item#17	Item#18	Item#19	Item#20	Item#21	Item#22	Item#23	Item#24	Item#25	Item#26	Item#27	Item#28	Item#29	Item#30	Total METRICS score:	Quality category:
no	yes	yes	no	yes	yes	no	yes	no	yes	n/a	yes	yes	yes	yes	no	yes	no	yes	yes	yes	n/a	yes	no	yes	yes	no	no	no	no	yes	no	no	no	no	0.629	Good
yes	yes	yes	no	yes	yes	no	yes	no	yes	n/a	no	yes	no	yes	no	yes	no	yes	yes	yes	n/a	yes	no	yes	no	no	yes	no	no	yes	yes	yes	no	no	0.665	Good
no	yes	yes	no	no	yes	no	yes	no	yes	n/a	yes	yes	yes	yes	yes	yes	no	yes	yes	yes	n/a	yes	no	yes	yes	yes	no	yes	no	yes	no	no	no	no	0.691	Good
yes	yes	yes	no	yes	no	yes	yes	no	yes	n/a	no	yes	no	yes	no	yes	no	yes	yes	yes	n/a	yes	no	yes	yes	no	no	yes	no	yes	no	no	yes	no	0.614	Good
no	yes	yes	no	yes	yes	yes	yes	no	yes	n/a	no	yes	yes	yes	yes	yes	no	no	yes	yes	n/a	yes	no	yes	yes	yes	yes	yes	no	yes	no	no	no	no	0.732	Good
no	no	no	yes	yes	yes	no	yes	no	no	n/a	no	yes	no	yes	yes	no	no	n/a	n/a	n/a	n/a	yes	no	yes	yes	no	no	no	no	yes	yes	no	yes	yes	0.49	Moderate
no	yes	yes	no	yes	yes	no	yes	no	no	n/a	no	yes	no	yes	no	yes	no	no	no	yes	n/a	yes	no	yes	yes	no	no	no	no	yes	no	no	no	no	0.476	Moderate
no	yes	no	no	yes	yes	no	yes	no	no	n/a	no	yes	yes	yes	yes	yes	no	no	yes	yes	n/a	no	no	yes	yes	yes	no	yes	no	yes	no	no	no	yes	0.503	Moderate
no	yes	no	no	yes	yes	no	yes	no	yes	n/a	no	yes	no	no	no	yes	no	no	yes	yes	n/a	yes	yes	yes	yes	no	no	yes	no	yes	no	no	yes	no	0.473	Moderate
no	yes	yes	no	yes	yes	no	yes	no	yes	n/a	no	yes	yes	yes	no	yes	no	no	yes	yes	n/a	yes	no	yes	yes	yes	yes	yes	no	yes	no	no	no	no	0.658	Good
no	yes	yes	no	yes	yes	yes	yes	no	yes	n/a	no	yes	yes	yes	yes	yes	no	no	no	no	n/a	no	no	yes	yes	no	yes	no	no	no	no	no	no	no	0.559	Moderate
no	yes	yes	no	yes	yes	no	yes	no	yes	n/a	no	yes	yes	yes	no	yes	no	no	yes	yes	n/a	yes	no	yes	yes	yes	yes	yes	no	yes	no	no	no	no	0.658	Good
no	yes	yes	yes	yes	yes	yes	yes	no	yes	n/a	no	yes	yes	yes	no	yes	no	no	yes	yes	n/a	yes	no	yes	yes	yes	yes	yes	no	yes	yes	no	no	no	0.812	Excellent
yes	yes	yes	yes	yes	yes	no	yes	no	yes	n/a	yes	yes	no	yes	no	yes	no	yes	yes	yes	n/a	yes	no	yes	no	yes	no	yes	no	no	yes	yes	yes	yes	0.736	Good
no	yes	yes	yes	yes	yes	no	yes	yes	no	no	yes	yes	no	yes	no	yes	no	no	yes	yes	n/a	yes	no	yes	yes	no	yes	no	no	yes	yes	no	yes	no	0.637	Good
no	yes	yes	no	no	yes	yes	yes	no	yes	n/a	no	yes	no	yes	no	yes	no	yes	yes	yes	n/a	yes	no	yes	yes	no	yes	yes	no	yes	no	no	no	no	0.596	Moderate
no	yes	yes	yes	yes	yes	yes	yes	yes	yes	yes	yes	yes	yes	yes	no	yes	no	yes	yes	yes	n/a	yes	no	yes	yes	no	yes	yes	no	yes	yes	no	no	no	0.831	Excellent

## Sheet: g4_exp2_r2
Item#1	Item#2	Item#3	Item#4	Item#5	Item#6	Item#7	Condition#1	Condition#2	Item#8	Item#9	Item#10	Condition#3	Item#11	Item#12	Item#13	Condition#4	Condition#5	Item#14	Item#15	Item#16	Item#17	Item#18	Item#19	Item#20	Item#21	Item#22	Item#23	Item#24	Item#25	Item#26	Item#27	Item#28	Item#29	Item#30	Total METRICS score:	Quality category:
no	yes	yes	no	yes	yes	no	yes	no	yes	n/a	no	yes	yes	yes	yes	yes	no	yes	yes	yes	n/a	yes	no	yes	yes	no	yes	no	yes	yes	no	no	no	no	0.692	Good
yes	yes	yes	yes	yes	yes	no	yes	no	yes	n/a	no	yes	no	yes	no	yes	no	yes	yes	yes	n/a	yes	no	yes	no	no	yes	no	no	yes	yes	yes	yes	no	0.719	Good
no	yes	yes	no	yes	yes	no	yes	no	yes	n/a	yes	yes	yes	yes	no	yes	no	yes	yes	yes	n/a	yes	no	yes	yes	yes	yes	yes	no	yes	no	no	no	no	0.691	Good
yes	yes	no	yes	yes	no	yes	yes	no	yes	n/a	no	yes	no	yes	yes	yes	yes	yes	yes	yes	no	yes	no	yes	yes	no	yes	yes	no	yes	no	no	yes	no	0.607	Good
no	yes	yes	no	yes	yes	yes	yes	yes	yes	no	no	yes	yes	yes	no	yes	no	yes	yes	yes	n/a	yes	no	yes	yes	yes	yes	yes	no	yes	no	no	no	no	0.693	Good
no	yes	yes	yes	yes	yes	no	yes	yes	yes	yes	no	yes	no	yes	yes	yes	no	no	no	yes	n/a	yes	no	yes	yes	no	yes	no	no	yes	yes	no	yes	yes	0.713	Good
no	yes	yes	no	yes	yes	no	yes	no	no	n/a	no	yes	no	yes	no	yes	no	no	no	yes	n/a	no	no	yes	yes	no	no	no	no	yes	no	no	no	no	0.413	Moderate
no	yes	yes	no	yes	yes	no	yes	no	yes	n/a	yes	yes	no	yes	no	yes	no	yes	yes	yes	n/a	yes	no	yes	yes	yes	no	no	no	yes	no	no	no	no	0.583	Moderate
no	yes	yes	no	yes	yes	yes	yes	no	yes	n/a	no	no	no	n/a	no	yes	no	yes	yes	yes	n/a	yes	no	yes	yes	no	no	yes	no	yes	no	no	yes	no	0.609	Good
no	yes	yes	no	yes	yes	yes	yes	no	yes	n/a	no	yes	yes	yes	no	yes	no	yes	yes	yes	n/a	yes	no	yes	yes	yes	yes	yes	no	yes	no	no	no	no	0.709	Good
no	yes	yes	no	yes	yes	yes	yes	no	yes	n/a	no	yes	yes	yes	yes	yes	no	no	no	no	n/a	no	no	yes	yes	no	yes	no	no	no	no	no	no	no	0.529	Moderate
no	yes	yes	no	yes	yes	no	yes	no	yes	n/a	no	yes	yes	yes	no	yes	no	yes	yes	yes	n/a	yes	no	yes	yes	yes	yes	yes	no	yes	no	no	no	no	0.679	Good
no	yes	yes	yes	yes	yes	no	yes	no	yes	n/a	no	yes	yes	yes	no	yes	no	yes	yes	no	n/a	yes	no	yes	yes	yes	yes	yes	no	yes	yes	no	no	no	0.771	Good
yes	yes	yes	yes	yes	yes	no	yes	no	yes	n/a	no	yes	no	yes	no	yes	no	yes	yes	yes	n/a	yes	no	yes	yes	yes	yes	yes	no	yes	yes	yes	yes	no	0.792	Good
no	yes	yes	yes	yes	no	no	yes	yes	no	no	yes	yes	no	yes	no	yes	yes	no	yes	yes	no	yes	no	yes	yes	no	yes	yes	no	yes	yes	no	yes	no	0.61	Good
no	yes	yes	no	yes	yes	no	yes	no	yes	n/a	yes	yes	no	yes	no	yes	no	yes	yes	yes	n/a	yes	no	yes	yes	no	yes	yes	no	yes	no	no	no	no	0.607	Good
no	yes	yes	yes	yes	yes	no	yes	yes	yes	yes	no	yes	yes	yes	no	yes	no	yes	yes	yes	n/a	yes	no	yes	yes	no	yes	yes	no	yes	yes	no	no	no	0.789	Good

[truncated: 2 more sheets: g4_exp3_r1, g4_exp3_r2]
