# Supplementary material for: Reproducibility of methodological radiomics score (METRICS): an intra- and inter-rater reliability study endorsed by EuSoMII
Source: Eur Radiol. 2025 Feb 19;35(8):4533–45. doi: 10.1007/s00330-025-11443-1 (PMC12226626; doi:10.1007/s00330-025-11443-1)
Supplement: Supplementary file 3 — Supplement S3 [file 330_2025_11443_MOESM3_ESM.xlsx]

## Sheet: Form responses 1
Rater	In general METRICS is...	Item 1 is...	Item 2 is...	Item 3 is...	Item 4 is...	Item 5 is...	Item 6 is...	Item 7 is...	Item 8 is...	Item 9 is...	Item 10 is...	Item 11 is...	Item 12 is...	Item 13 is...	Item 14 is...	Item 15 is...	Item 16 is...	Item 17 is...	Item 18 is...	Item 19 is...	Item 20 is...	Item 21 is...	Item 22 is...	Item 23 is...	Item 24 is...	Item 25 is...	Item 26 is...	Item 27 is...	Item 28 is...	Item 29 is...	Item 30 is...
1	very clear and easy to use.	very clear and easy to understand.	very clear and easy to understand.	very clear and easy to understand.	very clear and easy to understand.	a little challenging to understand.	very clear and easy to understand.	very clear and easy to understand.	very clear and easy to understand.	very clear and easy to understand.	very clear and easy to understand.	very clear and easy to understand.	very clear and easy to understand.	very clear and easy to understand.	very clear and easy to understand.	very clear and easy to understand.	a little challenging to understand.	very clear and easy to understand.	very clear and easy to understand.	very clear and easy to understand.	very clear and easy to understand.	very clear and easy to understand.	very clear and easy to understand.	very clear and easy to understand.	very clear and easy to understand.	very clear and easy to understand.	very clear and easy to understand.	very clear and easy to understand.	very clear and easy to understand.	very clear and easy to understand.	very clear and easy to understand.
2	a little challenging to understand and use.	very clear and easy to understand.	very clear and easy to understand.	very clear and easy to understand.	very clear and easy to understand.	very clear and easy to understand.	very clear and easy to understand.	very clear and easy to understand.	a little challenging to understand.	a little challenging to understand.	very clear and easy to understand.	very clear and easy to understand.	very clear and easy to understand.	a little challenging to understand.	very clear and easy to understand.	very clear and easy to understand.	a little challenging to understand.	a little challenging to understand.	very clear and easy to understand.	a little challenging to understand.	very clear and easy to understand.	very clear and easy to understand.	very clear and easy to understand.	very clear and easy to understand.	a little challenging to understand.	a little challenging to understand.	very clear and easy to understand.	very clear and easy to understand.	very clear and easy to understand.	very clear and easy to understand.	a little challenging to understand.
3	very clear and easy to use.	very clear and easy to understand.	very clear and easy to understand.	very clear and easy to understand.	very clear and easy to understand.	very clear and easy to understand.	very clear and easy to understand.	very clear and easy to understand.	very clear and easy to understand.	very clear and easy to understand.	very clear and easy to understand.	very clear and easy to understand.	very clear and easy to understand.	very clear and easy to understand.	very clear and easy to understand.	very clear and easy to understand.	very clear and easy to understand.	a little challenging to understand.	very clear and easy to understand.	a little challenging to understand.	very clear and easy to understand.	a little challenging to understand.	very clear and easy to understand.	very clear and easy to understand.	very clear and easy to understand.	very clear and easy to understand.	very clear and easy to understand.	very clear and easy to understand.	very clear and easy to understand.	very clear and easy to understand.	very clear and easy to understand.
4	a little challenging to understand and use.	very clear and easy to understand.	very clear and easy to understand.	very clear and easy to understand.	very clear and easy to understand.	very clear and easy to understand.	very clear and easy to understand.	very clear and easy to understand.	very clear and easy to understand.	very clear and easy to understand.	very clear and easy to understand.	very clear and easy to understand.	very clear and easy to understand.	a little challenging to understand.	very clear and easy to understand.	very clear and easy to understand.	very clear and easy to understand.	very clear and easy to understand.	very clear and easy to understand.	very difficult to understand.	very clear and easy to understand.	very clear and easy to understand.	very clear and easy to understand.	a little challenging to understand.	very clear and easy to understand.	very clear and easy to understand.	very clear and easy to understand.	very clear and easy to understand.	very clear and easy to understand.	very clear and easy to understand.	very clear and easy to understand.
5	very clear and easy to use.	very clear and easy to understand.	very clear and easy to understand.	very clear and easy to understand.	very clear and easy to understand.	very clear and easy to understand.	very clear and easy to understand.	very clear and easy to understand.	very clear and easy to understand.	very clear and easy to understand.	very clear and easy to understand.	a little challenging to understand.	very clear and easy to understand.	a little challenging to understand.	very clear and easy to understand.	very clear and easy to understand.	a little challenging to understand.	very clear and easy to understand.	a little challenging to understand.	very clear and easy to understand.	very clear and easy to understand.	very clear and easy to understand.	very clear and easy to understand.	very clear and easy to understand.	very clear and easy to understand.	very clear and easy to understand.	very clear and easy to understand.	very clear and easy to understand.	very clear and easy to understand.	very clear and easy to understand.	very clear and easy to understand.
6	very clear and easy to use.	very clear and easy to understand.	very clear and easy to understand.	very clear and easy to understand.	very clear and easy to understand.	very clear and easy to understand.	very clear and easy to understand.	very clear and easy to understand.	very clear and easy to understand.	very clear and easy to understand.	very clear and easy to understand.	very clear and easy to understand.	very clear and easy to understand.	very clear and easy to understand.	very clear and easy to understand.	very clear and easy to understand.	very clear and easy to understand.	very clear and easy to understand.	very clear and easy to understand.	very clear and easy to understand.	very clear and easy to understand.	very clear and easy to understand.	very clear and easy to understand.	very clear and easy to understand.	very clear and easy to understand.	very clear and easy to understand.	very clear and easy to understand.	very clear and easy to understand.	very clear and easy to understand.	very clear and easy to understand.	very clear and easy to understand.
7	very clear and easy to use.	very clear and easy to understand.	very clear and easy to understand.	very clear and easy to understand.	very clear and easy to understand.	very clear and easy to understand.	very clear and easy to understand.	very clear and easy to understand.	very clear and easy to understand.	very clear and easy to understand.	very clear and easy to understand.	a little challenging to understand.	a little challenging to understand.	very clear and easy to understand.	a little challenging to understand.	very clear and easy to understand.	a little challenging to understand.	very clear and easy to understand.	very clear and easy to understand.	a little challenging to understand.	very clear and easy to understand.	very clear and easy to understand.	very clear and easy to understand.	very clear and easy to understand.	very clear and easy to understand.	a little challenging to understand.	very clear and easy to understand.	very clear and easy to understand.	very clear and easy to understand.	very clear and easy to understand.	very clear and easy to understand.
8	very clear and easy to use.	very clear and easy to understand.	very clear and easy to understand.	very clear and easy to understand.	very clear and easy to understand.	a little challenging to understand.	very clear and easy to understand.	very clear and easy to understand.	very clear and easy to understand.	very clear and easy to understand.	a little challenging to understand.	very clear and easy to understand.	a little challenging to understand.	very clear and easy to understand.	very clear and easy to understand.	very clear and easy to understand.	very clear and easy to understand.	a little challenging to understand.	very clear and easy to understand.	a little challenging to understand.	very clear and easy to understand.	very clear and easy to understand.	very clear and easy to understand.	a little challenging to understand.	very clear and easy to understand.	very clear and easy to understand.	very clear and easy to understand.	very clear and easy to understand.	very clear and easy to understand.	very clear and easy to understand.	very clear and easy to understand.
9	very clear and easy to use.	very clear and easy to understand.	very clear and easy to understand.	very clear and easy to understand.	very clear and easy to understand.	very clear and easy to understand.	very clear and easy to understand.	very clear and easy to understand.	very clear and easy to understand.	a little challenging to understand.	very clear and easy to understand.	very clear and easy to understand.	very clear and easy to understand.	very clear and easy to understand.	very clear and easy to understand.	very clear and easy to understand.	a little challenging to understand.	a little challenging to understand.	very clear and easy to understand.	a little challenging to understand.	a little challenging to understand.	very clear and easy to understand.	very clear and easy to understand.	very clear and easy to understand.	very clear and easy to understand.	very clear and easy to understand.	very clear and easy to understand.	very clear and easy to understand.	very clear and easy to understand.	very clear and easy to understand.	very clear and easy to understand.
10	very clear and easy to use.	very clear and easy to understand.	very clear and easy to understand.	a little challenging to understand.	very clear and easy to understand.	very clear and easy to understand.	very clear and easy to understand.	very clear and easy to understand.	very clear and easy to understand.	very clear and easy to understand.	very clear and easy to understand.	very clear and easy to understand.	very clear and easy to understand.	very clear and easy to understand.	very clear and easy to understand.	very clear and easy to understand.	very clear and easy to understand.	a little challenging to understand.	a little challenging to understand.	very difficult to understand.	a little challenging to understand.	very clear and easy to understand.	very clear and easy to understand.	very clear and easy to understand.	very clear and easy to understand.	a little challenging to understand.	very clear and easy to understand.	very clear and easy to understand.	very clear and easy to understand.	very clear and easy to understand.	very clear and easy to understand.
11	very clear and easy to use.	very clear and easy to understand.	very clear and easy to understand.	very clear and easy to understand.	a little challenging to understand.	very clear and easy to understand.	very clear and easy to understand.	very clear and easy to understand.	very clear and easy to understand.	very clear and easy to understand.	very clear and easy to understand.	very clear and easy to understand.	very clear and easy to understand.	very clear and easy to understand.	very clear and easy to understand.	very clear and easy to understand.	very clear and easy to understand.	a little challenging to understand.	very clear and easy to understand.	a little challenging to understand.	very clear and easy to understand.	very clear and easy to understand.	very clear and easy to understand.	very clear and easy to understand.	very clear and easy to understand.	a little challenging to understand.	very clear and easy to understand.	very clear and easy to understand.	very clear and easy to understand.	very clear and easy to understand.	very clear and easy to understand.
12	very clear and easy to use.	very clear and easy to understand.	very clear and easy to understand.	very clear and easy to understand.	very clear and easy to understand.	a little challenging to understand.	very clear and easy to understand.	very clear and easy to understand.	a little challenging to understand.	very clear and easy to understand.	very clear and easy to understand.	very clear and easy to understand.	very clear and easy to understand.	very clear and easy to understand.	very clear and easy to understand.	very clear and easy to understand.	a little challenging to understand.	very clear and easy to understand.	very clear and easy to understand.	very clear and easy to understand.	a little challenging to understand.	very clear and easy to understand.	very clear and easy to understand.	very clear and easy to understand.	very clear and easy to understand.	very clear and easy to understand.	very clear and easy to understand.	very clear and easy to understand.	very clear and easy to understand.	very clear and easy to understand.	very clear and easy to understand.
